# Supplementary material for: The indole motif is essential for the antitrypanosomal activity of N5-substituted paullones
Source: PLoS One. 2023 Nov 30;18(11):e0292946. doi: 10.1371/journal.pone.0292946 (PMC10688702; doi:10.1371/journal.pone.0292946)
Supplement: S3 File — (ZIP) [file pone.0292946.s003.zip]

Archive with 67 entries (67 files):
- S4_ZIP-File_HPLC_chromatograms/HPLC-Merck-cmpd-19-iso-254nm.pdf
- S4_ZIP-File_HPLC_chromatograms/HPLC-Merck-cmpd-1f-iso-254+280nm.pdf
- S4_ZIP-File_HPLC_chromatograms/HPLC-Merck-cmpd-1g-iso-254+280nm.pdf
- S4_ZIP-File_HPLC_chromatograms/HPLC-Merck-cmpd-1h-iso-254+280nm.pdf
- S4_ZIP-File_HPLC_chromatograms/HPLC-Merck-cmpd-22-iso-254nm.pdf
- S4_ZIP-File_HPLC_chromatograms/HPLC-Merck-cmpd-2b-iso-254nm.pdf
- S4_ZIP-File_HPLC_chromatograms/HPLC-Merck-cmpd-2c-iso-254nm.pdf
- S4_ZIP-File_HPLC_chromatograms/HPLC-Merck-cmpd-2h-iso-254nm.pdf
- S4_ZIP-File_HPLC_chromatograms/HPLC-Merck-cmpd-2i-iso-254nm.pdf
- S4_ZIP-File_HPLC_chromatograms/HPLC-Merck-cmpd-2o-iso-254nm.pdf
- S4_ZIP-File_HPLC_chromatograms/HPLC-Merck-cmpd-2p-iso-254nm.pdf
- S4_ZIP-File_HPLC_chromatograms/HPLC-Merck-cmpd-2q-iso-254nm.pdf
- S4_ZIP-File_HPLC_chromatograms/HPLC-Merck-cmpd-2r-iso-254nm.pdf
- S4_ZIP-File_HPLC_chromatograms/HPLC-Merck-cmpd-2s-iso-254nm.pdf
- S4_ZIP-File_HPLC_chromatograms/HPLC-Merck-cmpd-2t-iso-254nm.pdf
- S4_ZIP-File_HPLC_chromatograms/HPLC-Merck-cmpd-2u-iso-254nm.pdf
- S4_ZIP-File_HPLC_chromatograms/HPLC-Merck-cmpd-2v-iso-254nm.pdf
- S4_ZIP-File_HPLC_chromatograms/HPLC-Merck-cmpd-3b-iso-254nm.pdf
- S4_ZIP-File_HPLC_chromatograms/HPLC-Merck-cmpd-3d-iso-254nm.pdf
- S4_ZIP-File_HPLC_chromatograms/HPLC-Merck-cmpd-3e-iso-254nm.pdf
- S4_ZIP-File_HPLC_chromatograms/HPLC-Merck-cmpd-4b-iso-254nm.pdf
- S4_ZIP-File_HPLC_chromatograms/HPLC-Merck-cmpd-4d-iso-254nm.pdf
- S4_ZIP-File_HPLC_chromatograms/HPLC-Merck-cmpd-5b-iso-254nm.pdf
- S4_ZIP-File_HPLC_chromatograms/HPLC-Merck-cmpd-5d-iso-254nm.pdf
- S4_ZIP-File_HPLC_chromatograms/HPLC-Merck-cmpd-9a-iso-254+280nm.pdf
- S4_ZIP-File_HPLC_chromatograms/HPLC-Merck-cmpd-9b-iso-254+280nm.pdf
- S4_ZIP-File_HPLC_chromatograms/HPLC-Merck-cmpd-9c-iso-254+280nm.pdf
- S4_ZIP-File_HPLC_chromatograms/HPLC-VWR-cmpd-10a-grad-254nm.pdf
- S4_ZIP-File_HPLC_chromatograms/HPLC-VWR-cmpd-10a-grad-280nm.pdf
- S4_ZIP-File_HPLC_chromatograms/HPLC-VWR-cmpd-10a-iso-254nm.pdf
- S4_ZIP-File_HPLC_chromatograms/HPLC-VWR-cmpd-10a-iso-280nm.pdf
- S4_ZIP-File_HPLC_chromatograms/HPLC-VWR-cmpd-10b-grad-254nm.pdf
- S4_ZIP-File_HPLC_chromatograms/HPLC-VWR-cmpd-10b-grad-280nm.pdf
- S4_ZIP-File_HPLC_chromatograms/HPLC-VWR-cmpd-10b-iso-254nm.pdf
- S4_ZIP-File_HPLC_chromatograms/HPLC-VWR-cmpd-10b-iso-280nm.pdf
- S4_ZIP-File_HPLC_chromatograms/HPLC-VWR-cmpd-10c-grad-254nm.pdf
- S4_ZIP-File_HPLC_chromatograms/HPLC-VWR-cmpd-10c-grad-280nm.pdf
- S4_ZIP-File_HPLC_chromatograms/HPLC-VWR-cmpd-10c-iso-254nm.pdf
- S4_ZIP-File_HPLC_chromatograms/HPLC-VWR-cmpd-10c-iso-280nm.pdf
- S4_ZIP-File_HPLC_chromatograms/HPLC-VWR-cmpd-18-grad-254nm.pdf
- S4_ZIP-File_HPLC_chromatograms/HPLC-VWR-cmpd-18-iso-254nm.pdf
- S4_ZIP-File_HPLC_chromatograms/HPLC-VWR-cmpd-20-grad-254nm.pdf
- S4_ZIP-File_HPLC_chromatograms/HPLC-VWR-cmpd-20-iso-254nm.pdf
- S4_ZIP-File_HPLC_chromatograms/HPLC-VWR-cmpd-21-grad-254nm.pdf
- S4_ZIP-File_HPLC_chromatograms/HPLC-VWR-cmpd-21-iso-254nm.pdf
- S4_ZIP-File_HPLC_chromatograms/HPLC-VWR-cmpd-2c-grad-254nm.pdf
- S4_ZIP-File_HPLC_chromatograms/HPLC-VWR-cmpd-2d-grad-254nm.pdf
- S4_ZIP-File_HPLC_chromatograms/HPLC-VWR-cmpd-2d-iso-254nm.pdf
- S4_ZIP-File_HPLC_chromatograms/HPLC-VWR-cmpd-2e-grad-254nm.pdf
- S4_ZIP-File_HPLC_chromatograms/HPLC-VWR-cmpd-2e-iso-254nm.pdf
- S4_ZIP-File_HPLC_chromatograms/HPLC-VWR-cmpd-2f-grad-254nm.pdf
- S4_ZIP-File_HPLC_chromatograms/HPLC-VWR-cmpd-2f-iso-254nm.pdf
- S4_ZIP-File_HPLC_chromatograms/HPLC-VWR-cmpd-2g-grad-254nm.pdf
- S4_ZIP-File_HPLC_chromatograms/HPLC-VWR-cmpd-2g-iso-254nm.pdf
- S4_ZIP-File_HPLC_chromatograms/HPLC-VWR-cmpd-2h-grad-254nm.pdf
- S4_ZIP-File_HPLC_chromatograms/HPLC-VWR-cmpd-2i-grad-254nm.pdf
- S4_ZIP-File_HPLC_chromatograms/HPLC-VWR-cmpd-2j-grad-254nm.pdf
- S4_ZIP-File_HPLC_chromatograms/HPLC-VWR-cmpd-2j-iso-254nm.pdf
- S4_ZIP-File_HPLC_chromatograms/HPLC-VWR-cmpd-2k-grad-254nm.pdf
- S4_ZIP-File_HPLC_chromatograms/HPLC-VWR-cmpd-2k-iso-254nm.pdf
- S4_ZIP-File_HPLC_chromatograms/HPLC-VWR-cmpd-3c-grad-254nm.pdf
- S4_ZIP-File_HPLC_chromatograms/HPLC-VWR-cmpd-3c-iso-254nm.pdf
- S4_ZIP-File_HPLC_chromatograms/HPLC-VWR-cmpd-4c-grad-254nm.pdf
- S4_ZIP-File_HPLC_chromatograms/HPLC-VWR-cmpd-4c-iso-254nm.pdf
- S4_ZIP-File_HPLC_chromatograms/HPLC-VWR-cmpd-5c-grad-254nm.pdf
- S4_ZIP-File_HPLC_chromatograms/HPLC-VWR-cmpd-5c-iso-254nm.pdf
- S4_ZIP-File_HPLC_chromatograms/README.txt
