# Supplementary material for: The indole motif is essential for the antitrypanosomal activity of N5-substituted paullones
Source: PLoS One. 2023 Nov 30;18(11):e0292946. doi: 10.1371/journal.pone.0292946 (PMC10688702; doi:10.1371/journal.pone.0292946)
Supplement: S3 File — (ZIP) [file pone.0292946.s003.zip › S4_ZIP-File_HPLC_chromatograms/README.txt]

This folder contains HPLC chromatograms of all biologically evaluated compounds presented in this paper.
The files are named in the order HPLC-<HPLC system>-cmpd-<compound number as cited in the paper>-<other specifications>.pdf
other specifications may denote:
-'iso' for isocratic elution
-'grad' for gradient elution
-'254nm' or '280nm' for the respective measured wavelength

The HPLC systems used are indicated in the data file name as follows:
"Merck" for Merck Hitachi LaChrom Elite 485 (Hitachi High Technologies Corporation, Tokyo, Japan) with hardware consisting of the autosampler L-2200, the diode array detector L-2450, the pump L-2130, the column oven L-2300 (40 °C); the column holder Li-487 ChroCART 125-4; column LiChrospher 100 RP-18 (5 μm) (Merck, Darmstadt, Deutschland); software: EZ-488 Chrom Elite 3.3.2 SP2 (Agilent Technologies, Santa Clara, CA, USA); the threshold of the integration method 489 was set to 1000.
"VWR" for VWR Hitachi Chromaster system (Hitachi High Technologies Corporation, Tokyo, Japan) 490 with hardware consisting of the diode array detector 5430, the column oven 5310, the pump 5110, the au-491 tosampler 5260, the column Merck LiChroCART 125-4, LiChrospher 100 RP-18 (5 μm) (Merck, Darmstadt, 492 Germany); the threshold of the integration method was set to 50.
as stated in the "instrumentation" section of Materials and methods

Compound 20 was used in biological assays with the purity presented in Ihnatenko I, Jones PG, Kunick C. (E)-5-(Methoxyimino)-1,3,4,5-tetrahydro-2H-benzo[b]azepin-2-one. Molbank. 2021; 2021:M1293. doi: 10.3390/M1293.
