# Supplementary material for: The indole motif is essential for the antitrypanosomal activity of N5-substituted paullones
Source: PLoS One. 2023 Nov 30;18(11):e0292946. doi: 10.1371/journal.pone.0292946 (PMC10688702; doi:10.1371/journal.pone.0292946)
Supplement: S4 File — (ZIP) [file pone.0292946.s004.zip]

Archive with 689 entries (647 files):
- S5_ZIP-File_1H-NMR-fids/10a_ihi141896_1H/
- S5_ZIP-File_1H-NMR-fids/10a_ihi141896_1H/acqu
- S5_ZIP-File_1H-NMR-fids/10a_ihi141896_1H/acqus
- S5_ZIP-File_1H-NMR-fids/10a_ihi141896_1H/audita.txt
- S5_ZIP-File_1H-NMR-fids/10a_ihi141896_1H/fid
- S5_ZIP-File_1H-NMR-fids/10a_ihi141896_1H/format.temp
- S5_ZIP-File_1H-NMR-fids/10a_ihi141896_1H/fq1list
- S5_ZIP-File_1H-NMR-fids/10a_ihi141896_1H/orig
- S5_ZIP-File_1H-NMR-fids/10a_ihi141896_1H/precom.output
- S5_ZIP-File_1H-NMR-fids/10a_ihi141896_1H/prosol_History
- S5_ZIP-File_1H-NMR-fids/10a_ihi141896_1H/pulseprogram
- S5_ZIP-File_1H-NMR-fids/10a_ihi141896_1H/scon2
- S5_ZIP-File_1H-NMR-fids/10a_ihi141896_1H/shimvalues
- S5_ZIP-File_1H-NMR-fids/10a_ihi141896_1H/specpar
- S5_ZIP-File_1H-NMR-fids/10a_ihi141896_1H/stanprogram6336
- S5_ZIP-File_1H-NMR-fids/10a_ihi141896_1H/uxnmr.info
- S5_ZIP-File_1H-NMR-fids/10a_ihi141896_1H/uxnmr.par
- S5_ZIP-File_1H-NMR-fids/10a_ihi141896_1H/vtc_pid_settings
- S5_ZIP-File_1H-NMR-fids/10b_ihi141921_1H/
- S5_ZIP-File_1H-NMR-fids/10b_ihi141921_1H/acqu
- S5_ZIP-File_1H-NMR-fids/10b_ihi141921_1H/acqus
- S5_ZIP-File_1H-NMR-fids/10b_ihi141921_1H/audita.txt
- S5_ZIP-File_1H-NMR-fids/10b_ihi141921_1H/fid
- S5_ZIP-File_1H-NMR-fids/10b_ihi141921_1H/format.temp
- S5_ZIP-File_1H-NMR-fids/10b_ihi141921_1H/fq1list
- S5_ZIP-File_1H-NMR-fids/10b_ihi141921_1H/orig
- S5_ZIP-File_1H-NMR-fids/10b_ihi141921_1H/precom.output
- S5_ZIP-File_1H-NMR-fids/10b_ihi141921_1H/prosol_History
- S5_ZIP-File_1H-NMR-fids/10b_ihi141921_1H/pulseprogram
- S5_ZIP-File_1H-NMR-fids/10b_ihi141921_1H/scon2
- S5_ZIP-File_1H-NMR-fids/10b_ihi141921_1H/shimvalues
- S5_ZIP-File_1H-NMR-fids/10b_ihi141921_1H/specpar
- S5_ZIP-File_1H-NMR-fids/10b_ihi141921_1H/stanprogram6336
- S5_ZIP-File_1H-NMR-fids/10b_ihi141921_1H/uxnmr.info
- S5_ZIP-File_1H-NMR-fids/10b_ihi141921_1H/uxnmr.par
- S5_ZIP-File_1H-NMR-fids/10b_ihi141921_1H/vtc_pid_settings
- S5_ZIP-File_1H-NMR-fids/10c_ihi142313_1H/
- S5_ZIP-File_1H-NMR-fids/10c_ihi142313_1H/acqu
- S5_ZIP-File_1H-NMR-fids/10c_ihi142313_1H/acqus
- S5_ZIP-File_1H-NMR-fids/10c_ihi142313_1H/audita.txt
- S5_ZIP-File_1H-NMR-fids/10c_ihi142313_1H/fid
- S5_ZIP-File_1H-NMR-fids/10c_ihi142313_1H/format.temp
- S5_ZIP-File_1H-NMR-fids/10c_ihi142313_1H/fq1list
- S5_ZIP-File_1H-NMR-fids/10c_ihi142313_1H/orig
- S5_ZIP-File_1H-NMR-fids/10c_ihi142313_1H/precom.output
- S5_ZIP-File_1H-NMR-fids/10c_ihi142313_1H/prosol_History
- S5_ZIP-File_1H-NMR-fids/10c_ihi142313_1H/pulseprogram
- S5_ZIP-File_1H-NMR-fids/10c_ihi142313_1H/scon2
- S5_ZIP-File_1H-NMR-fids/10c_ihi142313_1H/shimvalues
- S5_ZIP-File_1H-NMR-fids/10c_ihi142313_1H/specpar
- S5_ZIP-File_1H-NMR-fids/10c_ihi142313_1H/stanprogram4448
- S5_ZIP-File_1H-NMR-fids/10c_ihi142313_1H/uxnmr.info
- S5_ZIP-File_1H-NMR-fids/10c_ihi142313_1H/uxnmr.par
- S5_ZIP-File_1H-NMR-fids/10c_ihi142313_1H/vtc_pid_settings
- S5_ZIP-File_1H-NMR-fids/18_ihi140240_1H/
- S5_ZIP-File_1H-NMR-fids/18_ihi140240_1H/acqu
- S5_ZIP-File_1H-NMR-fids/18_ihi140240_1H/acqus
- S5_ZIP-File_1H-NMR-fids/18_ihi140240_1H/audita.txt
- S5_ZIP-File_1H-NMR-fids/18_ihi140240_1H/fid
- S5_ZIP-File_1H-NMR-fids/18_ihi140240_1H/format.temp
- S5_ZIP-File_1H-NMR-fids/18_ihi140240_1H/fq1list
- S5_ZIP-File_1H-NMR-fids/18_ihi140240_1H/orig
- S5_ZIP-File_1H-NMR-fids/18_ihi140240_1H/precom.output
- S5_ZIP-File_1H-NMR-fids/18_ihi140240_1H/prosol_History
- S5_ZIP-File_1H-NMR-fids/18_ihi140240_1H/pulseprogram
- S5_ZIP-File_1H-NMR-fids/18_ihi140240_1H/scon2
- S5_ZIP-File_1H-NMR-fids/18_ihi140240_1H/shimvalues
- S5_ZIP-File_1H-NMR-fids/18_ihi140240_1H/specpar
- S5_ZIP-File_1H-NMR-fids/18_ihi140240_1H/stanprogram8624
- S5_ZIP-File_1H-NMR-fids/18_ihi140240_1H/uxnmr.info
- S5_ZIP-File_1H-NMR-fids/18_ihi140240_1H/uxnmr.par
- S5_ZIP-File_1H-NMR-fids/18_ihi140240_1H/vtc_pid_settings
- S5_ZIP-File_1H-NMR-fids/19_ihi140524_1H/
- S5_ZIP-File_1H-NMR-fids/19_ihi140524_1H/acqu
- S5_ZIP-File_1H-NMR-fids/19_ihi140524_1H/acqus
- S5_ZIP-File_1H-NMR-fids/19_ihi140524_1H/audita.txt
- S5_ZIP-File_1H-NMR-fids/19_ihi140524_1H/fid
- S5_ZIP-File_1H-NMR-fids/19_ihi140524_1H/format.temp
- S5_ZIP-File_1H-NMR-fids/19_ihi140524_1H/fq1list
- S5_ZIP-File_1H-NMR-fids/19_ihi140524_1H/orig
- S5_ZIP-File_1H-NMR-fids/19_ihi140524_1H/precom.output
- S5_ZIP-File_1H-NMR-fids/19_ihi140524_1H/prosol_History
- S5_ZIP-File_1H-NMR-fids/19_ihi140524_1H/pulseprogram
- S5_ZIP-File_1H-NMR-fids/19_ihi140524_1H/scon2
- S5_ZIP-File_1H-NMR-fids/19_ihi140524_1H/shimvalues
- S5_ZIP-File_1H-NMR-fids/19_ihi140524_1H/specpar
- S5_ZIP-File_1H-NMR-fids/19_ihi140524_1H/stanprogram9736
- S5_ZIP-File_1H-NMR-fids/19_ihi140524_1H/uxnmr.info
- S5_ZIP-File_1H-NMR-fids/19_ihi140524_1H/uxnmr.par
- S5_ZIP-File_1H-NMR-fids/19_ihi140524_1H/vtc_pid_settings
- S5_ZIP-File_1H-NMR-fids/1f_ihi142142_1H/
- S5_ZIP-File_1H-NMR-fids/1f_ihi142142_1H/acqu
- S5_ZIP-File_1H-NMR-fids/1f_ihi142142_1H/acqus
- S5_ZIP-File_1H-NMR-fids/1f_ihi142142_1H/audita.txt
- S5_ZIP-File_1H-NMR-fids/1f_ihi142142_1H/fid
- S5_ZIP-File_1H-NMR-fids/1f_ihi142142_1H/format.temp
- S5_ZIP-File_1H-NMR-fids/1f_ihi142142_1H/fq1list
- S5_ZIP-File_1H-NMR-fids/1f_ihi142142_1H/orig
- S5_ZIP-File_1H-NMR-fids/1f_ihi142142_1H/prosol_History
- S5_ZIP-File_1H-NMR-fids/1f_ihi142142_1H/pulseprogram
- S5_ZIP-File_1H-NMR-fids/1f_ihi142142_1H/scon2
- S5_ZIP-File_1H-NMR-fids/1f_ihi142142_1H/specpar
- S5_ZIP-File_1H-NMR-fids/1f_ihi142142_1H/uxnmr.info
- S5_ZIP-File_1H-NMR-fids/1f_ihi142142_1H/uxnmr.par
- S5_ZIP-File_1H-NMR-fids/1g_ihi142067_1H/
- S5_ZIP-File_1H-NMR-fids/1g_ihi142067_1H/acqu
- S5_ZIP-File_1H-NMR-fids/1g_ihi142067_1H/acqus
- S5_ZIP-File_1H-NMR-fids/1g_ihi142067_1H/audita.txt
- S5_ZIP-File_1H-NMR-fids/1g_ihi142067_1H/fid
- S5_ZIP-File_1H-NMR-fids/1g_ihi142067_1H/format.temp
- S5_ZIP-File_1H-NMR-fids/1g_ihi142067_1H/fq1list
- S5_ZIP-File_1H-NMR-fids/1g_ihi142067_1H/orig
- S5_ZIP-File_1H-NMR-fids/1g_ihi142067_1H/precom.output
- S5_ZIP-File_1H-NMR-fids/1g_ihi142067_1H/prosol_History
- S5_ZIP-File_1H-NMR-fids/1g_ihi142067_1H/pulseprogram
- S5_ZIP-File_1H-NMR-fids/1g_ihi142067_1H/scon2
- S5_ZIP-File_1H-NMR-fids/1g_ihi142067_1H/shimvalues
- S5_ZIP-File_1H-NMR-fids/1g_ihi142067_1H/specpar
- S5_ZIP-File_1H-NMR-fids/1g_ihi142067_1H/stanprogram3572
- S5_ZIP-File_1H-NMR-fids/1g_ihi142067_1H/uxnmr.info
- S5_ZIP-File_1H-NMR-fids/1g_ihi142067_1H/uxnmr.par
- S5_ZIP-File_1H-NMR-fids/1g_ihi142067_1H/vtc_pid_settings
- S5_ZIP-File_1H-NMR-fids/1h_ihi142394_1H/
- S5_ZIP-File_1H-NMR-fids/1h_ihi142394_1H/acqu
- S5_ZIP-File_1H-NMR-fids/1h_ihi142394_1H/acqus
- S5_ZIP-File_1H-NMR-fids/1h_ihi142394_1H/audita.txt
- S5_ZIP-File_1H-NMR-fids/1h_ihi142394_1H/fid
- S5_ZIP-File_1H-NMR-fids/1h_ihi142394_1H/format.temp
- S5_ZIP-File_1H-NMR-fids/1h_ihi142394_1H/fq1list
- S5_ZIP-File_1H-NMR-fids/1h_ihi142394_1H/orig
- S5_ZIP-File_1H-NMR-fids/1h_ihi142394_1H/precom.output
- S5_ZIP-File_1H-NMR-fids/1h_ihi142394_1H/prosol_History
- S5_ZIP-File_1H-NMR-fids/1h_ihi142394_1H/pulseprogram
- S5_ZIP-File_1H-NMR-fids/1h_ihi142394_1H/scon2
- S5_ZIP-File_1H-NMR-fids/1h_ihi142394_1H/shimvalues
- S5_ZIP-File_1H-NMR-fids/1h_ihi142394_1H/specpar
- S5_ZIP-File_1H-NMR-fids/1h_ihi142394_1H/stanprogram4448
- S5_ZIP-File_1H-NMR-fids/1h_ihi142394_1H/uxnmr.info
- S5_ZIP-File_1H-NMR-fids/1h_ihi142394_1H/uxnmr.par
- S5_ZIP-File_1H-NMR-fids/1h_ihi142394_1H/vtc_pid_settings
- S5_ZIP-File_1H-NMR-fids/20_ihi140446_1H/
- S5_ZIP-File_1H-NMR-fids/20_ihi140446_1H/acqu
- S5_ZIP-File_1H-NMR-fids/20_ihi140446_1H/acqus
- S5_ZIP-File_1H-NMR-fids/20_ihi140446_1H/audita.txt
- S5_ZIP-File_1H-NMR-fids/20_ihi140446_1H/fid
- S5_ZIP-File_1H-NMR-fids/20_ihi140446_1H/format.temp
- S5_ZIP-File_1H-NMR-fids/20_ihi140446_1H/fq1list
- S5_ZIP-File_1H-NMR-fids/20_ihi140446_1H/orig
- S5_ZIP-File_1H-NMR-fids/20_ihi140446_1H/precom.output
- S5_ZIP-File_1H-NMR-fids/20_ihi140446_1H/prosol_History
- S5_ZIP-File_1H-NMR-fids/20_ihi140446_1H/pulseprogram
- S5_ZIP-File_1H-NMR-fids/20_ihi140446_1H/scon2
- S5_ZIP-File_1H-NMR-fids/20_ihi140446_1H/shimvalues
- S5_ZIP-File_1H-NMR-fids/20_ihi140446_1H/specpar
- S5_ZIP-File_1H-NMR-fids/20_ihi140446_1H/stanprogram10848
- S5_ZIP-File_1H-NMR-fids/20_ihi140446_1H/uxnmr.info
- S5_ZIP-File_1H-NMR-fids/20_ihi140446_1H/uxnmr.par
- S5_ZIP-File_1H-NMR-fids/20_ihi140446_1H/vtc_pid_settings
- S5_ZIP-File_1H-NMR-fids/21_ihi140601_1H/
- S5_ZIP-File_1H-NMR-fids/21_ihi140601_1H/acqu
- S5_ZIP-File_1H-NMR-fids/21_ihi140601_1H/acqus
- S5_ZIP-File_1H-NMR-fids/21_ihi140601_1H/audita.txt
- S5_ZIP-File_1H-NMR-fids/21_ihi140601_1H/fid
- S5_ZIP-File_1H-NMR-fids/21_ihi140601_1H/format.temp
- S5_ZIP-File_1H-NMR-fids/21_ihi140601_1H/orig
- S5_ZIP-File_1H-NMR-fids/21_ihi140601_1H/prosol_History
- S5_ZIP-File_1H-NMR-fids/21_ihi140601_1H/pulseprogram
- S5_ZIP-File_1H-NMR-fids/21_ihi140601_1H/scon2
- S5_ZIP-File_1H-NMR-fids/21_ihi140601_1H/shimvalues
- S5_ZIP-File_1H-NMR-fids/21_ihi140601_1H/uxnmr.par
- S5_ZIP-File_1H-NMR-fids/22_ihi140628_1H/
- S5_ZIP-File_1H-NMR-fids/22_ihi140628_1H/acqu
- S5_ZIP-File_1H-NMR-fids/22_ihi140628_1H/acqus
- S5_ZIP-File_1H-NMR-fids/22_ihi140628_1H/audita.txt
- S5_ZIP-File_1H-NMR-fids/22_ihi140628_1H/fid
- S5_ZIP-File_1H-NMR-fids/22_ihi140628_1H/format.temp
- S5_ZIP-File_1H-NMR-fids/22_ihi140628_1H/orig
- S5_ZIP-File_1H-NMR-fids/22_ihi140628_1H/prosol_History
- S5_ZIP-File_1H-NMR-fids/22_ihi140628_1H/pulseprogram
- S5_ZIP-File_1H-NMR-fids/22_ihi140628_1H/scon2
- S5_ZIP-File_1H-NMR-fids/22_ihi140628_1H/shimvalues
- S5_ZIP-File_1H-NMR-fids/22_ihi140628_1H/uxnmr.par
- S5_ZIP-File_1H-NMR-fids/2b_ihi136168_1H/
- S5_ZIP-File_1H-NMR-fids/2b_ihi136168_1H/acqu
- S5_ZIP-File_1H-NMR-fids/2b_ihi136168_1H/acqus
- S5_ZIP-File_1H-NMR-fids/2b_ihi136168_1H/audita.txt
- S5_ZIP-File_1H-NMR-fids/2b_ihi136168_1H/fid
- S5_ZIP-File_1H-NMR-fids/2b_ihi136168_1H/format.temp
- S5_ZIP-File_1H-NMR-fids/2b_ihi136168_1H/fq1list
- S5_ZIP-File_1H-NMR-fids/2b_ihi136168_1H/orig
- S5_ZIP-File_1H-NMR-fids/2b_ihi136168_1H/prosol_History
- S5_ZIP-File_1H-NMR-fids/2b_ihi136168_1H/pulseprogram
- S5_ZIP-File_1H-NMR-fids/2b_ihi136168_1H/scon2
- S5_ZIP-File_1H-NMR-fids/2b_ihi136168_1H/specpar
- S5_ZIP-File_1H-NMR-fids/2b_ihi136168_1H/uxnmr.info
- S5_ZIP-File_1H-NMR-fids/2b_ihi136168_1H/uxnmr.par
- S5_ZIP-File_1H-NMR-fids/2c_ihi136262_1H/
- S5_ZIP-File_1H-NMR-fids/2c_ihi136262_1H/acqu
- S5_ZIP-File_1H-NMR-fids/2c_ihi136262_1H/acqus
- S5_ZIP-File_1H-NMR-fids/2c_ihi136262_1H/audita.txt
- S5_ZIP-File_1H-NMR-fids/2c_ihi136262_1H/fid
- S5_ZIP-File_1H-NMR-fids/2c_ihi136262_1H/format.temp
- S5_ZIP-File_1H-NMR-fids/2c_ihi136262_1H/fq1list
- S5_ZIP-File_1H-NMR-fids/2c_ihi136262_1H/orig
- S5_ZIP-File_1H-NMR-fids/2c_ihi136262_1H/prosol_History
- S5_ZIP-File_1H-NMR-fids/2c_ihi136262_1H/pulseprogram
- S5_ZIP-File_1H-NMR-fids/2c_ihi136262_1H/scon2
- S5_ZIP-File_1H-NMR-fids/2c_ihi136262_1H/specpar
- S5_ZIP-File_1H-NMR-fids/2c_ihi136262_1H/uxnmr.info
- S5_ZIP-File_1H-NMR-fids/2c_ihi136262_1H/uxnmr.par
- S5_ZIP-File_1H-NMR-fids/2d_ihi136587_1H/
- S5_ZIP-File_1H-NMR-fids/2d_ihi136587_1H/acqu
- S5_ZIP-File_1H-NMR-fids/2d_ihi136587_1H/acqus
- S5_ZIP-File_1H-NMR-fids/2d_ihi136587_1H/audita.txt
- S5_ZIP-File_1H-NMR-fids/2d_ihi136587_1H/fid
- S5_ZIP-File_1H-NMR-fids/2d_ihi136587_1H/format.temp
- S5_ZIP-File_1H-NMR-fids/2d_ihi136587_1H/orig
- S5_ZIP-File_1H-NMR-fids/2d_ihi136587_1H/prosol_History
- S5_ZIP-File_1H-NMR-fids/2d_ihi136587_1H/pulseprogram
- S5_ZIP-File_1H-NMR-fids/2d_ihi136587_1H/scon2
- S5_ZIP-File_1H-NMR-fids/2d_ihi136587_1H/shimvalues
- S5_ZIP-File_1H-NMR-fids/2d_ihi136587_1H/uxnmr.par
- S5_ZIP-File_1H-NMR-fids/2e_ihi137535_1H/
- S5_ZIP-File_1H-NMR-fids/2e_ihi137535_1H/acqu
- S5_ZIP-File_1H-NMR-fids/2e_ihi137535_1H/acqus
- S5_ZIP-File_1H-NMR-fids/2e_ihi137535_1H/audita.txt
- S5_ZIP-File_1H-NMR-fids/2e_ihi137535_1H/fid
- S5_ZIP-File_1H-NMR-fids/2e_ihi137535_1H/format.temp
- S5_ZIP-File_1H-NMR-fids/2e_ihi137535_1H/orig
- S5_ZIP-File_1H-NMR-fids/2e_ihi137535_1H/prosol_History
- S5_ZIP-File_1H-NMR-fids/2e_ihi137535_1H/pulseprogram
- S5_ZIP-File_1H-NMR-fids/2e_ihi137535_1H/scon2
- S5_ZIP-File_1H-NMR-fids/2e_ihi137535_1H/shimvalues
- S5_ZIP-File_1H-NMR-fids/2e_ihi137535_1H/uxnmr.par
- S5_ZIP-File_1H-NMR-fids/2f_ihi137900_1H/
- S5_ZIP-File_1H-NMR-fids/2f_ihi137900_1H/acqu
- S5_ZIP-File_1H-NMR-fids/2f_ihi137900_1H/acqus
- S5_ZIP-File_1H-NMR-fids/2f_ihi137900_1H/audita.txt
- S5_ZIP-File_1H-NMR-fids/2f_ihi137900_1H/fid
- S5_ZIP-File_1H-NMR-fids/2f_ihi137900_1H/format.temp
- S5_ZIP-File_1H-NMR-fids/2f_ihi137900_1H/fq1list
- S5_ZIP-File_1H-NMR-fids/2f_ihi137900_1H/orig
- S5_ZIP-File_1H-NMR-fids/2f_ihi137900_1H/precom.output
- S5_ZIP-File_1H-NMR-fids/2f_ihi137900_1H/prosol_History
- S5_ZIP-File_1H-NMR-fids/2f_ihi137900_1H/pulseprogram
- S5_ZIP-File_1H-NMR-fids/2f_ihi137900_1H/scon2
- S5_ZIP-File_1H-NMR-fids/2f_ihi137900_1H/shimvalues
- S5_ZIP-File_1H-NMR-fids/2f_ihi137900_1H/specpar
- S5_ZIP-File_1H-NMR-fids/2f_ihi137900_1H/stanprogram6068
- S5_ZIP-File_1H-NMR-fids/2f_ihi137900_1H/uxnmr.info
- S5_ZIP-File_1H-NMR-fids/2f_ihi137900_1H/uxnmr.par
- S5_ZIP-File_1H-NMR-fids/2f_ihi137900_1H/vtc_pid_settings
- S5_ZIP-File_1H-NMR-fids/2g_ihi139435_1H/
- S5_ZIP-File_1H-NMR-fids/2g_ihi139435_1H/acqu
- S5_ZIP-File_1H-NMR-fids/2g_ihi139435_1H/acqus
- S5_ZIP-File_1H-NMR-fids/2g_ihi139435_1H/audita.txt
- S5_ZIP-File_1H-NMR-fids/2g_ihi139435_1H/fid
- S5_ZIP-File_1H-NMR-fids/2g_ihi139435_1H/format.temp
- S5_ZIP-File_1H-NMR-fids/2g_ihi139435_1H/fq1list
- S5_ZIP-File_1H-NMR-fids/2g_ihi139435_1H/orig
- S5_ZIP-File_1H-NMR-fids/2g_ihi139435_1H/precom.output
- S5_ZIP-File_1H-NMR-fids/2g_ihi139435_1H/prosol_History
- S5_ZIP-File_1H-NMR-fids/2g_ihi139435_1H/pulseprogram
- S5_ZIP-File_1H-NMR-fids/2g_ihi139435_1H/scon2
- S5_ZIP-File_1H-NMR-fids/2g_ihi139435_1H/shimvalues
- S5_ZIP-File_1H-NMR-fids/2g_ihi139435_1H/specpar
- S5_ZIP-File_1H-NMR-fids/2g_ihi139435_1H/stanprogram3708
- S5_ZIP-File_1H-NMR-fids/2g_ihi139435_1H/uxnmr.info
- S5_ZIP-File_1H-NMR-fids/2g_ihi139435_1H/uxnmr.par
- S5_ZIP-File_1H-NMR-fids/2g_ihi139435_1H/vtc_pid_settings
- S5_ZIP-File_1H-NMR-fids/2h_ihi136368_1H/
- S5_ZIP-File_1H-NMR-fids/2h_ihi136368_1H/acqu
- S5_ZIP-File_1H-NMR-fids/2h_ihi136368_1H/acqus
- S5_ZIP-File_1H-NMR-fids/2h_ihi136368_1H/audita.txt
- S5_ZIP-File_1H-NMR-fids/2h_ihi136368_1H/fid
- S5_ZIP-File_1H-NMR-fids/2h_ihi136368_1H/format.temp
- S5_ZIP-File_1H-NMR-fids/2h_ihi136368_1H/fq1list
- S5_ZIP-File_1H-NMR-fids/2h_ihi136368_1H/orig
- S5_ZIP-File_1H-NMR-fids/2h_ihi136368_1H/precom.output
- S5_ZIP-File_1H-NMR-fids/2h_ihi136368_1H/prosol_History
- S5_ZIP-File_1H-NMR-fids/2h_ihi136368_1H/pulseprogram
- S5_ZIP-File_1H-NMR-fids/2h_ihi136368_1H/scon2
- S5_ZIP-File_1H-NMR-fids/2h_ihi136368_1H/shimvalues
- S5_ZIP-File_1H-NMR-fids/2h_ihi136368_1H/specpar
- S5_ZIP-File_1H-NMR-fids/2h_ihi136368_1H/stanprogram6484
- S5_ZIP-File_1H-NMR-fids/2h_ihi136368_1H/uxnmr.info
- S5_ZIP-File_1H-NMR-fids/2h_ihi136368_1H/uxnmr.par
- S5_ZIP-File_1H-NMR-fids/2h_ihi136368_1H/vtc_pid_settings
- S5_ZIP-File_1H-NMR-fids/2i_ihi136367_1H/
- S5_ZIP-File_1H-NMR-fids/2i_ihi136367_1H/acqu
- S5_ZIP-File_1H-NMR-fids/2i_ihi136367_1H/acqus
- S5_ZIP-File_1H-NMR-fids/2i_ihi136367_1H/audita.txt
- S5_ZIP-File_1H-NMR-fids/2i_ihi136367_1H/fid
- S5_ZIP-File_1H-NMR-fids/2i_ihi136367_1H/format.temp
- S5_ZIP-File_1H-NMR-fids/2i_ihi136367_1H/fq1list
- S5_ZIP-File_1H-NMR-fids/2i_ihi136367_1H/orig
- S5_ZIP-File_1H-NMR-fids/2i_ihi136367_1H/precom.output
- S5_ZIP-File_1H-NMR-fids/2i_ihi136367_1H/prosol_History
- S5_ZIP-File_1H-NMR-fids/2i_ihi136367_1H/pulseprogram
- S5_ZIP-File_1H-NMR-fids/2i_ihi136367_1H/scon2
[truncated: 389 more entries]
