# Supplementary material for: The indole motif is essential for the antitrypanosomal activity of N5-substituted paullones
Source: PLoS One. 2023 Nov 30;18(11):e0292946. doi: 10.1371/journal.pone.0292946 (PMC10688702; doi:10.1371/journal.pone.0292946)
Supplement: S4 File — (ZIP) [file pone.0292946.s004.zip › S5_ZIP-File_1H-NMR-fids/10b_ihi141921_1H/audita.txt]

##TITLE= Audit trail, TopSpin 3.6.1
##JCAMPDX= 5.01
##ORIGIN= Bruker BioSpin GmbH
##OWNER= hsp
$$ D:/u/data/nmr/nmr/ihi141921_pk/1/audita.txt
##AUDIT TRAIL=  $$ (NUMBER, WHEN, WHO, WHERE, PROCESS, VERSION, WHAT)
(   1,<2020-07-08 08:44:45.695 +0200>,<hsp>,<nmr2>,<go4>,<TopSpin 3.6.1>,
      <created by zg
	started at 2020-07-08 08:42:24.982 +0200,
	POWCHK enabled, PULCHK disabled,
       configuration hash MD5:
       A7 B4 E5 F2 4B E3 AF DE 04 3C 8B 1C 7C 3D 8F 84
       data hash MD5: 64K
       C5 3B AA 94 8D 57 04 43 73 09 75 B9 C6 3D 3F 36>)
(   2,<2020-07-08 08:44:45.741 +0200>,<hsp>,<nmr2>,<audit>,<TopSpin 3.6.1>,
      <user comment:
       ICON-NMR User ID: nmr
       data hash MD5: 64K
       C5 3B AA 94 8D 57 04 43 73 09 75 B9 C6 3D 3F 36>)
##END=

$$ hash MD5
$$ AB 17 54 E8 4A EF A3 C1 54 15 41 49 8B B5 E1 55
