# Supplementary material for: The indole motif is essential for the antitrypanosomal activity of N5-substituted paullones
Source: PLoS One. 2023 Nov 30;18(11):e0292946. doi: 10.1371/journal.pone.0292946 (PMC10688702; doi:10.1371/journal.pone.0292946)
Supplement: S4 File — (ZIP) [file pone.0292946.s004.zip › S5_ZIP-File_1H-NMR-fids/10c_ihi142313_1H/shimvalues]

# Wed Sep 02 23:38:05 2020
#$$PROBEIDENTIFIER=Z125869_0056
#$$PROBENAME=CPP BBO 500S1 BB-H&F-05 Z
#$$SHIMID=292722
#
# Active Shim Gradients
#
Z           		-7453           
Z2          		111             
Z3          		555             
Z4          		-130            
Z5          		-85             
Z6          		1410            
Z7          		-1028           
Z8          		9737            
X           		-122            
XZ          		-84             
XZ2         		2981            
XZ3         		-4429           
XZ4         		-3852           
XZ5         		2504            
Y           		2100            
YZ          		3556            
YZ2         		-731            
YZ3         		-2564           
YZ4         		-4213           
YZ5         		11041           
XY          		339             
XYZ         		-3794           
XYZ2        		2593            
XYZ3        		3533            
XYZ4        		-7895           
XYZ5        		0               
(X2-Y2)     		-1396           
(X2-Y2)Z    		-1295           
(X2-Y2)Z2   		374             
(X2-Y2)Z3   		-2940           
(X2-Y2)Z4   		3008            
(X2-Y2)Z5   		0               
X3          		-9523           
X3Z         		-12780          
Y3          		5467            
Y3Z         		313             
#
# Lock Parameter
#
FIELD		4337.675
LOCKPHASE		219.600 
LOCKPOWER		-20.000 
LOCKGAIN		101.918 
LOCKDC		-75.000 
LOCKSHIFT		2.500   
LOOPGAIN		5.000   
LOOPTIME		0.250   
LOOPFILTER		500.000 
#
IEEE64_VERSION_CODE 1
#
# Shim currents 
#
SHIM_SETTING [1 ]  -3703.45731936  
SHIM_SETTING [2 ]  -4826.96038428  
SHIM_SETTING [3 ]  648.36265698    
SHIM_SETTING [4 ]  8450.38045406   
SHIM_SETTING [5 ]  -4614.92194431  
SHIM_SETTING [6 ]  -3855.31405503  
SHIM_SETTING [7 ]  9749.30924127   
SHIM_SETTING [8 ]  11063.41673886  
SHIM_SETTING [9 ]  1215.93629177   
SHIM_SETTING [10]  898.03310741    
SHIM_SETTING [11]  0.00000000      
SHIM_SETTING [12]  5153.89200000   
SHIM_SETTING [13]  5780.43600000   
SHIM_SETTING [14]  1579.49100000   
SHIM_SETTING [15]  -2690.39900000  
SHIM_SETTING [16]  3747.91600000   
SHIM_SETTING [17]  6752.69000000   
SHIM_SETTING [18]  -3143.48700000  
SHIM_SETTING [19]  -4569.82400000  
SHIM_SETTING [20]  -3287.64000000  
SHIM_SETTING [21]  -2600.05300000  
SHIM_SETTING [22]  4333.83300000   
SHIM_SETTING [23]  -3731.59100000  
SHIM_SETTING [24]  -5623.98400000  
SHIM_SETTING [25]  -1708.00500000  
SHIM_SETTING [26]  4751.34600000   
SHIM_SETTING [27]  -10817.18800000 
SHIM_SETTING [28]  3673.17400000   
SHIM_SETTING [29]  -3540.08400000  
SHIM_SETTING [30]  -8911.35100000  
SHIM_SETTING [31]  13519.42000000  
SHIM_SETTING [32]  -6467.02300000  
SHIM_SETTING [33]  -2035.53900000  
SHIM_SETTING [34]  331.71300000    
SHIM_SETTING [35]  1426.57100000   
SHIM_SETTING [36]  11243.38500000  
SHIM_SETTING [37]  -11886.19800000 
SHIM_SETTING [38]  7831.30400000   
SHIM_SETTING [39]  51.75300000     
SHIM_SETTING [40]  0.00000000      
