# Supplementary material for: The indole motif is essential for the antitrypanosomal activity of N5-substituted paullones
Source: PLoS One. 2023 Nov 30;18(11):e0292946. doi: 10.1371/journal.pone.0292946 (PMC10688702; doi:10.1371/journal.pone.0292946)
Supplement: S4 File — (ZIP) [file pone.0292946.s004.zip › S5_ZIP-File_1H-NMR-fids/18_ihi140240_1H/audita.txt]

##TITLE= Audit trail, TopSpin 3.6.1
##JCAMPDX= 5.01
##ORIGIN= Bruker BioSpin GmbH
##OWNER= hsp
$$ d:/u/data/nmr/nmr/ihi140240_pk/1/audita.txt
##AUDIT TRAIL=  $$ (NUMBER, WHEN, WHO, WHERE, PROCESS, VERSION, WHAT)
(   1,<2019-11-09 00:29:30.373 +0100>,<hsp>,<nmr2>,<go4>,<TopSpin 3.6.1>,
      <created by zg
	started at 2019-11-09 00:27:09.302 +0100,
	POWCHK enabled, PULCHK disabled,
       configuration hash MD5:
       A7 B4 E5 F2 4B E3 AF DE 04 3C 8B 1C 7C 3D 8F 84
       data hash MD5: 64K
       B7 F2 75 36 05 2E 0C 18 ED 24 4C A6 4B E5 B4 CA>)
(   2,<2019-11-09 00:29:30.419 +0100>,<hsp>,<nmr2>,<audit>,<TopSpin 3.6.1>,
      <user comment:
       ICON-NMR User ID: nmr
       data hash MD5: 64K
       B7 F2 75 36 05 2E 0C 18 ED 24 4C A6 4B E5 B4 CA>)
##END=

$$ hash MD5
$$ E8 EA 36 36 84 E2 2D B7 FE 2C 13 30 65 77 65 18
