# Supplementary material for: The indole motif is essential for the antitrypanosomal activity of N5-substituted paullones
Source: PLoS One. 2023 Nov 30;18(11):e0292946. doi: 10.1371/journal.pone.0292946 (PMC10688702; doi:10.1371/journal.pone.0292946)
Supplement: S4 File — (ZIP) [file pone.0292946.s004.zip › S5_ZIP-File_1H-NMR-fids/18_ihi140240_1H/shimvalues]

# Sat Nov 09 00:29:30 2019
#$$PROBEIDENTIFIER=Z125869_0056
#$$PROBENAME=CPP BBO 500S1 BB-H&F-05 Z
#$$SHIMID=292722
#
# Active Shim Gradients
#
Z           		-7346           
Z2          		107             
Z3          		568             
Z4          		-200            
Z5          		-111            
Z6          		1410            
Z7          		-1028           
Z8          		9737            
X           		-139            
XZ          		-176            
XZ2         		2946            
XZ3         		-4418           
XZ4         		-3805           
XZ5         		2406            
Y           		2010            
YZ          		3417            
YZ2         		-769            
YZ3         		-2423           
YZ4         		-4258           
YZ5         		10948           
XY          		771             
XYZ         		-3881           
XYZ2        		560             
XYZ3        		4472            
XYZ4        		-108            
XYZ5        		0               
(X2-Y2)     		-1346           
(X2-Y2)Z    		-1278           
(X2-Y2)Z2   		-329            
(X2-Y2)Z3   		-2615           
(X2-Y2)Z4   		5832            
(X2-Y2)Z5   		0               
X3          		-9765           
X3Z         		-13268          
Y3          		5464            
Y3Z         		305             
#
# Lock Parameter
#
FIELD		4346.905
LOCKPHASE		230.900 
LOCKPOWER		-20.000 
LOCKGAIN		99.587  
LOCKDC		-75.000 
LOCKSHIFT		2.500   
LOOPGAIN		5.000   
LOOPTIME		0.250   
LOOPFILTER		500.000 
#
IEEE64_VERSION_CODE 1
#
# Shim currents 
#
SHIM_SETTING [1 ]  -3651.28226602  
SHIM_SETTING [2 ]  -4841.31428802  
SHIM_SETTING [3 ]  645.00770213    
SHIM_SETTING [4 ]  8500.96057325   
SHIM_SETTING [5 ]  -4652.93351271  
SHIM_SETTING [6 ]  -3859.51674711  
SHIM_SETTING [7 ]  9662.72155375   
SHIM_SETTING [8 ]  11006.90368212  
SHIM_SETTING [9 ]  1180.46126690   
SHIM_SETTING [10]  881.03210060    
SHIM_SETTING [11]  0.00000000      
SHIM_SETTING [12]  5158.52300000   
SHIM_SETTING [13]  5768.86700000   
SHIM_SETTING [14]  1698.78300000   
SHIM_SETTING [15]  -2829.37900000  
SHIM_SETTING [16]  3842.82100000   
SHIM_SETTING [17]  6635.02000000   
SHIM_SETTING [18]  -3108.19900000  
SHIM_SETTING [19]  -4638.14100000  
SHIM_SETTING [20]  -3142.11300000  
SHIM_SETTING [21]  -1702.35200000  
SHIM_SETTING [22]  4717.42700000   
SHIM_SETTING [23]  -6184.46300000  
SHIM_SETTING [24]  -7689.55000000  
SHIM_SETTING [25]  856.57400000    
SHIM_SETTING [26]  6658.14500000   
SHIM_SETTING [27]  -11171.00500000 
SHIM_SETTING [28]  3482.72600000   
SHIM_SETTING [29]  3682.74700000   
SHIM_SETTING [30]  -3526.49700000  
SHIM_SETTING [31]  13270.20800000  
SHIM_SETTING [32]  -6569.13200000  
SHIM_SETTING [33]  430.68400000    
SHIM_SETTING [34]  1586.43100000   
SHIM_SETTING [35]  -5094.55800000  
SHIM_SETTING [36]  6032.53100000   
SHIM_SETTING [37]  -11933.61300000 
SHIM_SETTING [38]  7747.85700000   
SHIM_SETTING [39]  259.17300000    
SHIM_SETTING [40]  0.00000000      
