# Supplementary material for: The indole motif is essential for the antitrypanosomal activity of N5-substituted paullones
Source: PLoS One. 2023 Nov 30;18(11):e0292946. doi: 10.1371/journal.pone.0292946 (PMC10688702; doi:10.1371/journal.pone.0292946)
Supplement: S4 File — (ZIP) [file pone.0292946.s004.zip › S5_ZIP-File_1H-NMR-fids/1f_ihi142142_1H/audita.txt]

##TITLE= Audit trail, TOPSPIN		Version 3.2
##JCAMPDX= 5.01
##ORIGIN= Bruker BioSpin GmbH
##OWNER= hsp
$$ d:/u/data/nmr/nmr/ihi142142_pk/1/audita.txt
##AUDIT TRAIL=  $$ (NUMBER, WHEN, WHO, WHERE, PROCESS, VERSION, WHAT)
(   1,<2020-07-29 21:00:58.598 +0200>,<hsp>,<NMR18>,<go>,<TOPSPIN 3.2>,
      <created by zg
	started at 2020-07-29 20:58:20.637 +0200,
	POWCHK enabled, PULCHK disabled,
       configuration hash MD5:
       9B 32 B6 96 E8 87 89 40 FF 97 04 19 E8 09 BF 47
       data hash MD5: 96K
       1C 45 49 ED 62 2D B7 A8 A0 A5 33 39 D0 56 44 22>)
(   2,<2020-07-29 21:01:07.837 +0200>,<hsp>,<NMR18>,<audit>,<TOPSPIN 3.2>,
      <user comment:
       ICON-NMR User ID: nmr
       data hash MD5: 96K
       1C 45 49 ED 62 2D B7 A8 A0 A5 33 39 D0 56 44 22>)
##END=

$$ hash MD5
$$ F5 D5 A6 5D 9D 24 62 0D 0B 6A 01 49 27 CE 43 5F
