# Supplementary material for: The indole motif is essential for the antitrypanosomal activity of N5-substituted paullones
Source: PLoS One. 2023 Nov 30;18(11):e0292946. doi: 10.1371/journal.pone.0292946 (PMC10688702; doi:10.1371/journal.pone.0292946)
Supplement: S4 File — (ZIP) [file pone.0292946.s004.zip › S5_ZIP-File_1H-NMR-fids/1g_ihi142067_1H/shimvalues]

# Tue Jul 21 18:57:24 2020
#$$PROBEIDENTIFIER=Z125869_0056
#$$PROBENAME=CPP BBO 500S1 BB-H&F-05 Z
#$$SHIMID=292722
#
# Active Shim Gradients
#
Z           		-7161           
Z2          		24              
Z3          		731             
Z4          		-1045           
Z5          		551             
Z6          		1410            
Z7          		-1028           
Z8          		9737            
X           		-132            
XZ          		-164            
XZ2         		2946            
XZ3         		-4418           
XZ4         		-3805           
XZ5         		2406            
Y           		2051            
YZ          		3415            
YZ2         		-769            
YZ3         		-2423           
YZ4         		-4258           
YZ5         		10948           
XY          		786             
XYZ         		-3881           
XYZ2        		560             
XYZ3        		4472            
XYZ4        		-108            
XYZ5        		0               
(X2-Y2)     		-1351           
(X2-Y2)Z    		-1278           
(X2-Y2)Z2   		-329            
(X2-Y2)Z3   		-2615           
(X2-Y2)Z4   		5832            
(X2-Y2)Z5   		0               
X3          		-9765           
X3Z         		-13268          
Y3          		5464            
Y3Z         		305             
#
# Lock Parameter
#
FIELD		4340.010
LOCKPHASE		244.400 
LOCKPOWER		-20.000 
LOCKGAIN		106.689 
LOCKDC		-75.000 
LOCKSHIFT		2.500   
LOOPGAIN		5.000   
LOOPTIME		0.250   
LOOPFILTER		500.000 
#
IEEE64_VERSION_CODE 1
#
# Shim currents 
#
SHIM_SETTING [1 ]  -3505.11075195  
SHIM_SETTING [2 ]  -5048.59147392  
SHIM_SETTING [3 ]  1392.53998833   
SHIM_SETTING [4 ]  9114.13106394   
SHIM_SETTING [5 ]  -4217.01828882  
SHIM_SETTING [6 ]  -4807.21940949  
SHIM_SETTING [7 ]  9337.45425080   
SHIM_SETTING [8 ]  9569.52998884   
SHIM_SETTING [9 ]  1112.66617382   
SHIM_SETTING [10]  297.65257794    
SHIM_SETTING [11]  0.00000000      
SHIM_SETTING [12]  5158.52300000   
SHIM_SETTING [13]  5768.86700000   
SHIM_SETTING [14]  1698.78300000   
SHIM_SETTING [15]  -2811.05800000  
SHIM_SETTING [16]  3837.14300000   
SHIM_SETTING [17]  6647.76800000   
SHIM_SETTING [18]  -3106.94700000  
SHIM_SETTING [19]  -4632.70200000  
SHIM_SETTING [20]  -3140.92600000  
SHIM_SETTING [21]  -1705.58700000  
SHIM_SETTING [22]  4714.19200000   
SHIM_SETTING [23]  -6189.46300000  
SHIM_SETTING [24]  -7694.55000000  
SHIM_SETTING [25]  854.61800000    
SHIM_SETTING [26]  6656.18900000   
SHIM_SETTING [27]  -11171.00500000 
SHIM_SETTING [28]  3517.75200000   
SHIM_SETTING [29]  3688.61500000   
SHIM_SETTING [30]  -3520.62900000  
SHIM_SETTING [31]  13310.25000000  
SHIM_SETTING [32]  -6530.10500000  
SHIM_SETTING [33]  440.38800000    
SHIM_SETTING [34]  1596.13500000   
SHIM_SETTING [35]  -5079.55800000  
SHIM_SETTING [36]  6047.53100000   
SHIM_SETTING [37]  -11913.85400000 
SHIM_SETTING [38]  7766.90700000   
SHIM_SETTING [39]  301.13100000    
SHIM_SETTING [40]  0.00000000      
