# Supplementary material for: The indole motif is essential for the antitrypanosomal activity of N5-substituted paullones
Source: PLoS One. 2023 Nov 30;18(11):e0292946. doi: 10.1371/journal.pone.0292946 (PMC10688702; doi:10.1371/journal.pone.0292946)
Supplement: S4 File — (ZIP) [file pone.0292946.s004.zip › S5_ZIP-File_1H-NMR-fids/1h_ihi142394_1H/audita.txt]

##TITLE= Audit trail, TopSpin 3.6.1
##JCAMPDX= 5.01
##ORIGIN= Bruker BioSpin GmbH
##OWNER= hsp
$$ D:/u/data/nmr/nmr/ihi142394_pk/1/audita.txt
##AUDIT TRAIL=  $$ (NUMBER, WHEN, WHO, WHERE, PROCESS, VERSION, WHAT)
(   1,<2020-09-03 13:07:12.751 +0200>,<hsp>,<nmr2>,<go4>,<TopSpin 3.6.1>,
      <created by zg
	started at 2020-09-03 13:04:52.101 +0200,
	POWCHK enabled, PULCHK disabled,
       configuration hash MD5:
       A7 B4 E5 F2 4B E3 AF DE 04 3C 8B 1C 7C 3D 8F 84
       data hash MD5: 64K
       98 EB B9 61 44 D1 ED 27 E5 91 28 C7 AB A4 59 FE>)
(   2,<2020-09-03 13:07:12.813 +0200>,<hsp>,<nmr2>,<audit>,<TopSpin 3.6.1>,
      <user comment:
       ICON-NMR User ID: nmr
       data hash MD5: 64K
       98 EB B9 61 44 D1 ED 27 E5 91 28 C7 AB A4 59 FE>)
##END=

$$ hash MD5
$$ 36 FC CD 91 1C B5 93 0F FB 06 F2 10 E4 D1 B5 53
