# Supplementary material for: The indole motif is essential for the antitrypanosomal activity of N5-substituted paullones
Source: PLoS One. 2023 Nov 30;18(11):e0292946. doi: 10.1371/journal.pone.0292946 (PMC10688702; doi:10.1371/journal.pone.0292946)
Supplement: S4 File — (ZIP) [file pone.0292946.s004.zip › S5_ZIP-File_1H-NMR-fids/1h_ihi142394_1H/shimvalues]

# Thu Sep 03 13:07:12 2020
#$$PROBEIDENTIFIER=Z125869_0056
#$$PROBENAME=CPP BBO 500S1 BB-H&F-05 Z
#$$SHIMID=292722
#
# Active Shim Gradients
#
Z           		-7525           
Z2          		71              
Z3          		515             
Z4          		-272            
Z5          		-203            
Z6          		1410            
Z7          		-1028           
Z8          		9737            
X           		-122            
XZ          		-84             
XZ2         		2981            
XZ3         		-4429           
XZ4         		-3852           
XZ5         		2504            
Y           		2100            
YZ          		3556            
YZ2         		-731            
YZ3         		-2564           
YZ4         		-4213           
YZ5         		11041           
XY          		339             
XYZ         		-3794           
XYZ2        		2593            
XYZ3        		3533            
XYZ4        		-7895           
XYZ5        		0               
(X2-Y2)     		-1396           
(X2-Y2)Z    		-1295           
(X2-Y2)Z2   		374             
(X2-Y2)Z3   		-2940           
(X2-Y2)Z4   		3008            
(X2-Y2)Z5   		0               
X3          		-9523           
X3Z         		-12780          
Y3          		5467            
Y3Z         		313             
#
# Lock Parameter
#
FIELD		4338.229
LOCKPHASE		219.600 
LOCKPOWER		-20.000 
LOCKGAIN		101.367 
LOCKDC		-75.000 
LOCKSHIFT		2.500   
LOOPGAIN		5.000   
LOOPTIME		0.250   
LOOPFILTER		500.000 
#
IEEE64_VERSION_CODE 1
#
# Shim currents 
#
SHIM_SETTING [1 ]  -3749.48993601  
SHIM_SETTING [2 ]  -4887.93994999  
SHIM_SETTING [3 ]  503.01877613    
SHIM_SETTING [4 ]  8553.43961426   
SHIM_SETTING [5 ]  -4784.11469589  
SHIM_SETTING [6 ]  -3772.16660730  
SHIM_SETTING [7 ]  9487.57563043   
SHIM_SETTING [8 ]  11007.01116039  
SHIM_SETTING [9 ]  1108.28099443   
SHIM_SETTING [10]  884.43294518    
SHIM_SETTING [11]  0.00000000      
SHIM_SETTING [12]  5153.89200000   
SHIM_SETTING [13]  5780.43600000   
SHIM_SETTING [14]  1579.49100000   
SHIM_SETTING [15]  -2690.39900000  
SHIM_SETTING [16]  3747.91600000   
SHIM_SETTING [17]  6752.69000000   
SHIM_SETTING [18]  -3143.48700000  
SHIM_SETTING [19]  -4569.82400000  
SHIM_SETTING [20]  -3287.64000000  
SHIM_SETTING [21]  -2600.05300000  
SHIM_SETTING [22]  4333.83300000   
SHIM_SETTING [23]  -3731.59100000  
SHIM_SETTING [24]  -5623.98400000  
SHIM_SETTING [25]  -1708.00500000  
SHIM_SETTING [26]  4751.34600000   
SHIM_SETTING [27]  -10817.18800000 
SHIM_SETTING [28]  3673.17400000   
SHIM_SETTING [29]  -3540.08400000  
SHIM_SETTING [30]  -8911.35100000  
SHIM_SETTING [31]  13519.42000000  
SHIM_SETTING [32]  -6467.02300000  
SHIM_SETTING [33]  -2035.53900000  
SHIM_SETTING [34]  331.71300000    
SHIM_SETTING [35]  1426.57100000   
SHIM_SETTING [36]  11243.38500000  
SHIM_SETTING [37]  -11886.19800000 
SHIM_SETTING [38]  7831.30400000   
SHIM_SETTING [39]  51.75300000     
SHIM_SETTING [40]  0.00000000      
