# Supplementary material for: The indole motif is essential for the antitrypanosomal activity of N5-substituted paullones
Source: PLoS One. 2023 Nov 30;18(11):e0292946. doi: 10.1371/journal.pone.0292946 (PMC10688702; doi:10.1371/journal.pone.0292946)
Supplement: S4 File — (ZIP) [file pone.0292946.s004.zip › S5_ZIP-File_1H-NMR-fids/21_ihi140601_1H/audita.txt]

##TITLE= Audit trail, TOPSPIN		Version 2.1
##JCAMPDX= 5.01
##ORIGIN= Bruker BioSpin GmbH
##OWNER= fia
$$ D:\u/data/nmr/nmr/ihi140601_pk/1/audita.txt
##AUDIT TRAIL=  $$ (NUMBER, WHEN, WHO, WHERE, PROCESS, VERSION, WHAT)
(   1,<2020-01-27 15:06:33.574 +0100>,<fia>,<NMR13>,<go>,<TOPSPIN 2.1>,
      <created by zg
	started at 2020-01-27 15:01:00.570 +0100,
	POWCHK enabled, PULCHK disabled,
       configuration hash MD5:
       F5 AB 42 1E 66 55 90 75 F5 5B 61 40 F2 46 D0 0F
       data hash MD5: 64K
       EB 3F 9F 79 24 A1 C9 4E CB D4 7B DC D2 5B 2E E5>)
(   2,<2020-01-27 15:06:48.762 +0100>,<fia>,<NMR13>,<audit>,<TOPSPIN 2.1>,
      <user comment:
       ICON-NMR User ID: nmr
       data hash MD5: 64K
       EB 3F 9F 79 24 A1 C9 4E CB D4 7B DC D2 5B 2E E5>)
##END=

$$ hash MD5
$$ E3 B3 7A 7D E5 17 B1 11 74 62 C7 08 C6 64 E6 3A
