# Supplementary material for: The indole motif is essential for the antitrypanosomal activity of N5-substituted paullones
Source: PLoS One. 2023 Nov 30;18(11):e0292946. doi: 10.1371/journal.pone.0292946 (PMC10688702; doi:10.1371/journal.pone.0292946)
Supplement: S4 File — (ZIP) [file pone.0292946.s004.zip › S5_ZIP-File_1H-NMR-fids/21_ihi140601_1H/shimvalues]

# Mon Jan 27 15:06:32 2020
#$$PROBEID=34
#$$PROBEINFO=5 mm PABBO BB-1H/D Z-GRD Z108618/0021
#$$PICSINFO=Z108618_0021_34.par
#
# Active Shim Gradients
#
Z           		5791            
Z2          		-4189           
Z3          		-744            
Z4          		-421            
Z5          		-3512           
Z6          		10324           
X           		2942            
XZ          		-19609          
XZ2         		7623            
XZ3         		1283            
Y           		-5603           
YZ          		5914            
YZ2         		1191            
YZ3         		405             
XY          		11732           
XYZ         		6718            
(X2-Y2)     		-12352          
(X2-Y2)Z    		5369            
X3          		-4259           
Y3          		-7366           
#
# Lock Parameter
#
LOCKPHASE		3.100   
LOCKPOWER		-16.000 
LOCKGAIN		102.414 
LOCKDC		-53.800 
LOCKSHIFT		2.500   
FIELD		-528.858
LOOPGAIN		1.000   
LOOPTIME		0.210   
LOOPFILTER		300.000 
#
IEEE64_VERSION_CODE 1
#
# Shim currents 
#
SHIM_SETTING [1 ]  2808.63500000   
SHIM_SETTING [2 ]  -2073.55500008  
SHIM_SETTING [3 ]  -391.34400000   
SHIM_SETTING [4 ]  -221.42200000   
SHIM_SETTING [5 ]  -1847.28400000  
SHIM_SETTING [6 ]  1547.49200000   
SHIM_SETTING [7 ]  -10314.33400000 
SHIM_SETTING [8 ]  4009.69800000   
SHIM_SETTING [9 ]  -6497.15200000  
SHIM_SETTING [10]  6171.03200000   
SHIM_SETTING [11]  -2947.17800000  
SHIM_SETTING [12]  3110.76400000   
SHIM_SETTING [13]  626.46600000    
SHIM_SETTING [14]  213.03000000    
SHIM_SETTING [15]  5430.42400000   
SHIM_SETTING [16]  2824.09400000   
SHIM_SETTING [17]  674.85800000    
SHIM_SETTING [18]  3533.66800000   
SHIM_SETTING [19]  -2240.23400000  
SHIM_SETTING [20]  -3874.51600000  
