# Supplementary material for: The indole motif is essential for the antitrypanosomal activity of N5-substituted paullones
Source: PLoS One. 2023 Nov 30;18(11):e0292946. doi: 10.1371/journal.pone.0292946 (PMC10688702; doi:10.1371/journal.pone.0292946)
Supplement: S4 File — (ZIP) [file pone.0292946.s004.zip › S5_ZIP-File_1H-NMR-fids/22_ihi140628_1H/audita.txt]

##TITLE= Audit trail, TOPSPIN		Version 2.1
##JCAMPDX= 5.01
##ORIGIN= Bruker BioSpin GmbH
##OWNER= fia
$$ D:\u/data/nmr/nmr/ihi140628_pk/1/audita.txt
##AUDIT TRAIL=  $$ (NUMBER, WHEN, WHO, WHERE, PROCESS, VERSION, WHAT)
(   1,<2020-01-30 14:33:28.843 +0100>,<fia>,<NMR13>,<go>,<TOPSPIN 2.1>,
      <created by zg
	started at 2020-01-30 14:27:54.515 +0100,
	POWCHK enabled, PULCHK disabled,
       configuration hash MD5:
       F5 AB 42 1E 66 55 90 75 F5 5B 61 40 F2 46 D0 0F
       data hash MD5: 64K
       76 2D AB 78 49 D1 8B 19 60 1E A8 31 14 90 1E CE>)
(   2,<2020-01-30 14:33:40.500 +0100>,<fia>,<NMR13>,<audit>,<TOPSPIN 2.1>,
      <user comment:
       ICON-NMR User ID: nmr
       data hash MD5: 64K
       76 2D AB 78 49 D1 8B 19 60 1E A8 31 14 90 1E CE>)
##END=

$$ hash MD5
$$ 77 44 90 73 3C 98 63 24 B0 19 C5 AA 60 D8 81 A7
