# Supplementary material for: The indole motif is essential for the antitrypanosomal activity of N5-substituted paullones
Source: PLoS One. 2023 Nov 30;18(11):e0292946. doi: 10.1371/journal.pone.0292946 (PMC10688702; doi:10.1371/journal.pone.0292946)
Supplement: S4 File — (ZIP) [file pone.0292946.s004.zip › S5_ZIP-File_1H-NMR-fids/2b_ihi136168_1H/audita.txt]

##TITLE= Audit trail, TOPSPIN		Version 3.2
##JCAMPDX= 5.01
##ORIGIN= Bruker BioSpin GmbH
##OWNER= hsp
$$ D:/u/data/nmr/nmr/ihi136168_pk/1/audita.txt
##AUDIT TRAIL=  $$ (NUMBER, WHEN, WHO, WHERE, PROCESS, VERSION, WHAT)
(   1,<2018-07-04 22:06:59.725 +0200>,<hsp>,<NMR18>,<go>,<TOPSPIN 3.2>,
      <created by zg
	started at 2018-07-04 22:04:21.796 +0200,
	POWCHK enabled, PULCHK disabled,
       configuration hash MD5:
       00 96 53 2C 0C F7 EB D5 90 A7 77 36 E8 49 67 BF
       data hash MD5: 96K
       F7 B6 DE 56 3A 51 86 EE 32 DD 35 53 FB BD 4B 17>)
(   2,<2018-07-04 22:07:09.295 +0200>,<hsp>,<NMR18>,<audit>,<TOPSPIN 3.2>,
      <user comment:
       ICON-NMR User ID: nmr
       data hash MD5: 96K
       F7 B6 DE 56 3A 51 86 EE 32 DD 35 53 FB BD 4B 17>)
##END=

$$ hash MD5
$$ A5 24 D9 0C A5 DA EA E9 5C AC 17 33 CF CF B9 DD
