# Supplementary material for: The indole motif is essential for the antitrypanosomal activity of N5-substituted paullones
Source: PLoS One. 2023 Nov 30;18(11):e0292946. doi: 10.1371/journal.pone.0292946 (PMC10688702; doi:10.1371/journal.pone.0292946)
Supplement: S4 File — (ZIP) [file pone.0292946.s004.zip › S5_ZIP-File_1H-NMR-fids/2c_ihi136262_1H/audita.txt]

##TITLE= Audit trail, TOPSPIN		Version 3.2
##JCAMPDX= 5.01
##ORIGIN= Bruker BioSpin GmbH
##OWNER= hsp
$$ D:/u/data/nmr/nmr/ihi136262_pk/1/audita.txt
##AUDIT TRAIL=  $$ (NUMBER, WHEN, WHO, WHERE, PROCESS, VERSION, WHAT)
(   1,<2018-07-12 15:33:43.925 +0200>,<hsp>,<NMR18>,<go>,<TOPSPIN 3.2>,
      <created by zg
	started at 2018-07-12 15:31:05.947 +0200,
	POWCHK enabled, PULCHK disabled,
       configuration hash MD5:
       00 96 53 2C 0C F7 EB D5 90 A7 77 36 E8 49 67 BF
       data hash MD5: 96K
       96 08 32 4A 29 1B 72 8B B8 E5 A1 9B 9C 5E 47 B4>)
(   2,<2018-07-12 15:33:52.817 +0200>,<hsp>,<NMR18>,<audit>,<TOPSPIN 3.2>,
      <user comment:
       ICON-NMR User ID: nmr
       data hash MD5: 96K
       96 08 32 4A 29 1B 72 8B B8 E5 A1 9B 9C 5E 47 B4>)
##END=

$$ hash MD5
$$ B7 8F F1 B8 89 42 96 78 9A 1F 0D 4C 04 C8 BD AA
