# Supplementary material for: The indole motif is essential for the antitrypanosomal activity of N5-substituted paullones
Source: PLoS One. 2023 Nov 30;18(11):e0292946. doi: 10.1371/journal.pone.0292946 (PMC10688702; doi:10.1371/journal.pone.0292946)
Supplement: S4 File — (ZIP) [file pone.0292946.s004.zip › S5_ZIP-File_1H-NMR-fids/2d_ihi136587_1H/audita.txt]

##TITLE= Audit trail, TOPSPIN		Version 2.1
##JCAMPDX= 5.01
##ORIGIN= Bruker BioSpin GmbH
##OWNER= fia
$$ D:\u/data/nmr/nmr/ihi136587_pk/1/audita.txt
##AUDIT TRAIL=  $$ (NUMBER, WHEN, WHO, WHERE, PROCESS, VERSION, WHAT)
(   1,<2018-08-14 10:54:27.031 +0200>,<fia>,<NMR13>,<go>,<TOPSPIN 2.1>,
      <created by zg
	started at 2018-08-14 10:48:53.906 +0200,
	POWCHK enabled, PULCHK disabled,
       configuration hash MD5:
       68 70 08 84 2A 34 F6 78 13 62 6D CC A7 01 C6 2A
       data hash MD5: 64K
       60 F9 0F D4 37 44 9E E2 3F 24 61 A3 1D 29 97 C2>)
(   2,<2018-08-14 10:54:36.640 +0200>,<fia>,<NMR13>,<audit>,<TOPSPIN 2.1>,
      <user comment:
       ICON-NMR User ID: nmr
       data hash MD5: 64K
       60 F9 0F D4 37 44 9E E2 3F 24 61 A3 1D 29 97 C2>)
##END=

$$ hash MD5
$$ 53 9A 2B A4 4D 78 E5 9E B3 5F 01 F7 0D BB 54 3C
