# Supplementary material for: The indole motif is essential for the antitrypanosomal activity of N5-substituted paullones
Source: PLoS One. 2023 Nov 30;18(11):e0292946. doi: 10.1371/journal.pone.0292946 (PMC10688702; doi:10.1371/journal.pone.0292946)
Supplement: S4 File — (ZIP) [file pone.0292946.s004.zip › S5_ZIP-File_1H-NMR-fids/2e_ihi137535_1H/audita.txt]

##TITLE= Audit trail, TOPSPIN		Version 2.1
##JCAMPDX= 5.01
##ORIGIN= Bruker BioSpin GmbH
##OWNER= fia
$$ D:\u/data/nmr/nmr/ihi137535_pk/4/audita.txt
##AUDIT TRAIL=  $$ (NUMBER, WHEN, WHO, WHERE, PROCESS, VERSION, WHAT)
(   1,<2019-01-07 14:55:31.875 +0100>,<fia>,<NMR13>,<go>,<TOPSPIN 2.1>,
      <created by zg
	started at 2019-01-07 14:49:57.640 +0100,
	POWCHK enabled, PULCHK disabled,
       configuration hash MD5:
       E9 C6 21 E3 17 A7 8C 85 F1 4B BF E0 25 29 B0 C2
       data hash MD5: 64K
       A8 10 39 97 F6 95 88 4E AC 37 F9 57 78 83 57 EA>)
(   2,<2019-01-07 14:55:44.093 +0100>,<fia>,<NMR13>,<audit>,<TOPSPIN 2.1>,
      <user comment:
       ICON-NMR User ID: nmr
       data hash MD5: 64K
       A8 10 39 97 F6 95 88 4E AC 37 F9 57 78 83 57 EA>)
##END=

$$ hash MD5
$$ 1E B3 D5 55 48 F1 53 91 BE 72 72 74 C3 69 7B C2
