# Supplementary material for: The indole motif is essential for the antitrypanosomal activity of N5-substituted paullones
Source: PLoS One. 2023 Nov 30;18(11):e0292946. doi: 10.1371/journal.pone.0292946 (PMC10688702; doi:10.1371/journal.pone.0292946)
Supplement: S5 File — (ZIP) [file pone.0292946.s005.zip]

Archive with 187 entries (176 files):
- S6_ZIP-File_HD-exchange-NMR-fids/16_ihi137929_HD/
- S6_ZIP-File_HD-exchange-NMR-fids/16_ihi137929_HD/acqu
- S6_ZIP-File_HD-exchange-NMR-fids/16_ihi137929_HD/acqus
- S6_ZIP-File_HD-exchange-NMR-fids/16_ihi137929_HD/audita.txt
- S6_ZIP-File_HD-exchange-NMR-fids/16_ihi137929_HD/fid
- S6_ZIP-File_HD-exchange-NMR-fids/16_ihi137929_HD/format.temp
- S6_ZIP-File_HD-exchange-NMR-fids/16_ihi137929_HD/fq1list
- S6_ZIP-File_HD-exchange-NMR-fids/16_ihi137929_HD/orig
- S6_ZIP-File_HD-exchange-NMR-fids/16_ihi137929_HD/prosol_History
- S6_ZIP-File_HD-exchange-NMR-fids/16_ihi137929_HD/pulseprogram
- S6_ZIP-File_HD-exchange-NMR-fids/16_ihi137929_HD/scon2
- S6_ZIP-File_HD-exchange-NMR-fids/16_ihi137929_HD/specpar
- S6_ZIP-File_HD-exchange-NMR-fids/16_ihi137929_HD/uxnmr.info
- S6_ZIP-File_HD-exchange-NMR-fids/16_ihi137929_HD/uxnmr.par
- S6_ZIP-File_HD-exchange-NMR-fids/1h_ihi143345_HD/
- S6_ZIP-File_HD-exchange-NMR-fids/1h_ihi143345_HD/acqu
- S6_ZIP-File_HD-exchange-NMR-fids/1h_ihi143345_HD/acqus
- S6_ZIP-File_HD-exchange-NMR-fids/1h_ihi143345_HD/audita.txt
- S6_ZIP-File_HD-exchange-NMR-fids/1h_ihi143345_HD/fid
- S6_ZIP-File_HD-exchange-NMR-fids/1h_ihi143345_HD/format.temp
- S6_ZIP-File_HD-exchange-NMR-fids/1h_ihi143345_HD/fq1list
- S6_ZIP-File_HD-exchange-NMR-fids/1h_ihi143345_HD/orig
- S6_ZIP-File_HD-exchange-NMR-fids/1h_ihi143345_HD/precom.output
- S6_ZIP-File_HD-exchange-NMR-fids/1h_ihi143345_HD/prosol_History
- S6_ZIP-File_HD-exchange-NMR-fids/1h_ihi143345_HD/pulseprogram
- S6_ZIP-File_HD-exchange-NMR-fids/1h_ihi143345_HD/scon2
- S6_ZIP-File_HD-exchange-NMR-fids/1h_ihi143345_HD/shimvalues
- S6_ZIP-File_HD-exchange-NMR-fids/1h_ihi143345_HD/specpar
- S6_ZIP-File_HD-exchange-NMR-fids/1h_ihi143345_HD/stanprogram4976
- S6_ZIP-File_HD-exchange-NMR-fids/1h_ihi143345_HD/uxnmr.info
- S6_ZIP-File_HD-exchange-NMR-fids/1h_ihi143345_HD/uxnmr.par
- S6_ZIP-File_HD-exchange-NMR-fids/1h_ihi143345_HD/vtc_pid_settings
- S6_ZIP-File_HD-exchange-NMR-fids/2q_ihi138586_HD/
- S6_ZIP-File_HD-exchange-NMR-fids/2q_ihi138586_HD/acqu
- S6_ZIP-File_HD-exchange-NMR-fids/2q_ihi138586_HD/acqus
- S6_ZIP-File_HD-exchange-NMR-fids/2q_ihi138586_HD/audita.txt
- S6_ZIP-File_HD-exchange-NMR-fids/2q_ihi138586_HD/fid
- S6_ZIP-File_HD-exchange-NMR-fids/2q_ihi138586_HD/format.temp
- S6_ZIP-File_HD-exchange-NMR-fids/2q_ihi138586_HD/fq1list
- S6_ZIP-File_HD-exchange-NMR-fids/2q_ihi138586_HD/orig
- S6_ZIP-File_HD-exchange-NMR-fids/2q_ihi138586_HD/prosol_History
- S6_ZIP-File_HD-exchange-NMR-fids/2q_ihi138586_HD/pulseprogram
- S6_ZIP-File_HD-exchange-NMR-fids/2q_ihi138586_HD/scon2
- S6_ZIP-File_HD-exchange-NMR-fids/2q_ihi138586_HD/specpar
- S6_ZIP-File_HD-exchange-NMR-fids/2q_ihi138586_HD/uxnmr.info
- S6_ZIP-File_HD-exchange-NMR-fids/2q_ihi138586_HD/uxnmr.par
- S6_ZIP-File_HD-exchange-NMR-fids/2r_ihi137661_HD/
- S6_ZIP-File_HD-exchange-NMR-fids/2r_ihi137661_HD/acqu
- S6_ZIP-File_HD-exchange-NMR-fids/2r_ihi137661_HD/acqus
- S6_ZIP-File_HD-exchange-NMR-fids/2r_ihi137661_HD/audita.txt
- S6_ZIP-File_HD-exchange-NMR-fids/2r_ihi137661_HD/fid
- S6_ZIP-File_HD-exchange-NMR-fids/2r_ihi137661_HD/format.temp
- S6_ZIP-File_HD-exchange-NMR-fids/2r_ihi137661_HD/fq1list
- S6_ZIP-File_HD-exchange-NMR-fids/2r_ihi137661_HD/orig
- S6_ZIP-File_HD-exchange-NMR-fids/2r_ihi137661_HD/precom.output
- S6_ZIP-File_HD-exchange-NMR-fids/2r_ihi137661_HD/prosol_History
- S6_ZIP-File_HD-exchange-NMR-fids/2r_ihi137661_HD/pulseprogram
- S6_ZIP-File_HD-exchange-NMR-fids/2r_ihi137661_HD/scon2
- S6_ZIP-File_HD-exchange-NMR-fids/2r_ihi137661_HD/shimvalues
- S6_ZIP-File_HD-exchange-NMR-fids/2r_ihi137661_HD/specpar
- S6_ZIP-File_HD-exchange-NMR-fids/2r_ihi137661_HD/stanprogram8408
- S6_ZIP-File_HD-exchange-NMR-fids/2r_ihi137661_HD/uxnmr.info
- S6_ZIP-File_HD-exchange-NMR-fids/2r_ihi137661_HD/uxnmr.par
- S6_ZIP-File_HD-exchange-NMR-fids/2r_ihi137661_HD/vtc_pid_settings
- S6_ZIP-File_HD-exchange-NMR-fids/2s_ihi138193_HD/
- S6_ZIP-File_HD-exchange-NMR-fids/2s_ihi138193_HD/acqu
- S6_ZIP-File_HD-exchange-NMR-fids/2s_ihi138193_HD/acqus
- S6_ZIP-File_HD-exchange-NMR-fids/2s_ihi138193_HD/audita.txt
- S6_ZIP-File_HD-exchange-NMR-fids/2s_ihi138193_HD/fid
- S6_ZIP-File_HD-exchange-NMR-fids/2s_ihi138193_HD/format.temp
- S6_ZIP-File_HD-exchange-NMR-fids/2s_ihi138193_HD/fq1list
- S6_ZIP-File_HD-exchange-NMR-fids/2s_ihi138193_HD/orig
- S6_ZIP-File_HD-exchange-NMR-fids/2s_ihi138193_HD/precom.output
- S6_ZIP-File_HD-exchange-NMR-fids/2s_ihi138193_HD/prosol_History
- S6_ZIP-File_HD-exchange-NMR-fids/2s_ihi138193_HD/pulseprogram
- S6_ZIP-File_HD-exchange-NMR-fids/2s_ihi138193_HD/scon2
- S6_ZIP-File_HD-exchange-NMR-fids/2s_ihi138193_HD/shimvalues
- S6_ZIP-File_HD-exchange-NMR-fids/2s_ihi138193_HD/specpar
- S6_ZIP-File_HD-exchange-NMR-fids/2s_ihi138193_HD/stanprogram7444
- S6_ZIP-File_HD-exchange-NMR-fids/2s_ihi138193_HD/uxnmr.info
- S6_ZIP-File_HD-exchange-NMR-fids/2s_ihi138193_HD/uxnmr.par
- S6_ZIP-File_HD-exchange-NMR-fids/2s_ihi138193_HD/vtc_pid_settings
- S6_ZIP-File_HD-exchange-NMR-fids/2t_ihi137658_HD/
- S6_ZIP-File_HD-exchange-NMR-fids/2t_ihi137658_HD/acqu
- S6_ZIP-File_HD-exchange-NMR-fids/2t_ihi137658_HD/acqus
- S6_ZIP-File_HD-exchange-NMR-fids/2t_ihi137658_HD/audita.txt
- S6_ZIP-File_HD-exchange-NMR-fids/2t_ihi137658_HD/fid
- S6_ZIP-File_HD-exchange-NMR-fids/2t_ihi137658_HD/format.temp
- S6_ZIP-File_HD-exchange-NMR-fids/2t_ihi137658_HD/fq1list
- S6_ZIP-File_HD-exchange-NMR-fids/2t_ihi137658_HD/orig
- S6_ZIP-File_HD-exchange-NMR-fids/2t_ihi137658_HD/precom.output
- S6_ZIP-File_HD-exchange-NMR-fids/2t_ihi137658_HD/prosol_History
- S6_ZIP-File_HD-exchange-NMR-fids/2t_ihi137658_HD/pulseprogram
- S6_ZIP-File_HD-exchange-NMR-fids/2t_ihi137658_HD/scon2
- S6_ZIP-File_HD-exchange-NMR-fids/2t_ihi137658_HD/shimvalues
- S6_ZIP-File_HD-exchange-NMR-fids/2t_ihi137658_HD/specpar
- S6_ZIP-File_HD-exchange-NMR-fids/2t_ihi137658_HD/stanprogram8408
- S6_ZIP-File_HD-exchange-NMR-fids/2t_ihi137658_HD/uxnmr.info
- S6_ZIP-File_HD-exchange-NMR-fids/2t_ihi137658_HD/uxnmr.par
- S6_ZIP-File_HD-exchange-NMR-fids/2t_ihi137658_HD/vtc_pid_settings
- S6_ZIP-File_HD-exchange-NMR-fids/2u_ihi137764_HD/
- S6_ZIP-File_HD-exchange-NMR-fids/2u_ihi137764_HD/acqu
- S6_ZIP-File_HD-exchange-NMR-fids/2u_ihi137764_HD/acqus
- S6_ZIP-File_HD-exchange-NMR-fids/2u_ihi137764_HD/audita.txt
- S6_ZIP-File_HD-exchange-NMR-fids/2u_ihi137764_HD/fid
- S6_ZIP-File_HD-exchange-NMR-fids/2u_ihi137764_HD/format.temp
- S6_ZIP-File_HD-exchange-NMR-fids/2u_ihi137764_HD/fq1list
- S6_ZIP-File_HD-exchange-NMR-fids/2u_ihi137764_HD/orig
- S6_ZIP-File_HD-exchange-NMR-fids/2u_ihi137764_HD/precom.output
- S6_ZIP-File_HD-exchange-NMR-fids/2u_ihi137764_HD/prosol_History
- S6_ZIP-File_HD-exchange-NMR-fids/2u_ihi137764_HD/pulseprogram
- S6_ZIP-File_HD-exchange-NMR-fids/2u_ihi137764_HD/scon2
- S6_ZIP-File_HD-exchange-NMR-fids/2u_ihi137764_HD/shimvalues
- S6_ZIP-File_HD-exchange-NMR-fids/2u_ihi137764_HD/specpar
- S6_ZIP-File_HD-exchange-NMR-fids/2u_ihi137764_HD/stanprogram7336
- S6_ZIP-File_HD-exchange-NMR-fids/2u_ihi137764_HD/uxnmr.info
- S6_ZIP-File_HD-exchange-NMR-fids/2u_ihi137764_HD/uxnmr.par
- S6_ZIP-File_HD-exchange-NMR-fids/2u_ihi137764_HD/vtc_pid_settings
- S6_ZIP-File_HD-exchange-NMR-fids/2v_ihi138969_HD/
- S6_ZIP-File_HD-exchange-NMR-fids/2v_ihi138969_HD/acqu
- S6_ZIP-File_HD-exchange-NMR-fids/2v_ihi138969_HD/acqus
- S6_ZIP-File_HD-exchange-NMR-fids/2v_ihi138969_HD/audita.txt
- S6_ZIP-File_HD-exchange-NMR-fids/2v_ihi138969_HD/fid
- S6_ZIP-File_HD-exchange-NMR-fids/2v_ihi138969_HD/format.temp
- S6_ZIP-File_HD-exchange-NMR-fids/2v_ihi138969_HD/fq1list
- S6_ZIP-File_HD-exchange-NMR-fids/2v_ihi138969_HD/orig
- S6_ZIP-File_HD-exchange-NMR-fids/2v_ihi138969_HD/prosol_History
- S6_ZIP-File_HD-exchange-NMR-fids/2v_ihi138969_HD/pulseprogram
- S6_ZIP-File_HD-exchange-NMR-fids/2v_ihi138969_HD/scon2
- S6_ZIP-File_HD-exchange-NMR-fids/2v_ihi138969_HD/specpar
- S6_ZIP-File_HD-exchange-NMR-fids/2v_ihi138969_HD/uxnmr.info
- S6_ZIP-File_HD-exchange-NMR-fids/2v_ihi138969_HD/uxnmr.par
- S6_ZIP-File_HD-exchange-NMR-fids/3d_ihi140713_HD/
- S6_ZIP-File_HD-exchange-NMR-fids/3d_ihi140713_HD/acqu
- S6_ZIP-File_HD-exchange-NMR-fids/3d_ihi140713_HD/acqus
- S6_ZIP-File_HD-exchange-NMR-fids/3d_ihi140713_HD/audita.txt
- S6_ZIP-File_HD-exchange-NMR-fids/3d_ihi140713_HD/fid
- S6_ZIP-File_HD-exchange-NMR-fids/3d_ihi140713_HD/format.temp
- S6_ZIP-File_HD-exchange-NMR-fids/3d_ihi140713_HD/fq1list
- S6_ZIP-File_HD-exchange-NMR-fids/3d_ihi140713_HD/orig
- S6_ZIP-File_HD-exchange-NMR-fids/3d_ihi140713_HD/precom.output
- S6_ZIP-File_HD-exchange-NMR-fids/3d_ihi140713_HD/prosol_History
- S6_ZIP-File_HD-exchange-NMR-fids/3d_ihi140713_HD/pulseprogram
- S6_ZIP-File_HD-exchange-NMR-fids/3d_ihi140713_HD/scon2
- S6_ZIP-File_HD-exchange-NMR-fids/3d_ihi140713_HD/shimvalues
- S6_ZIP-File_HD-exchange-NMR-fids/3d_ihi140713_HD/specpar
- S6_ZIP-File_HD-exchange-NMR-fids/3d_ihi140713_HD/stanprogram1020
- S6_ZIP-File_HD-exchange-NMR-fids/3d_ihi140713_HD/uxnmr.info
- S6_ZIP-File_HD-exchange-NMR-fids/3d_ihi140713_HD/uxnmr.par
- S6_ZIP-File_HD-exchange-NMR-fids/3d_ihi140713_HD/vtc_pid_settings
- S6_ZIP-File_HD-exchange-NMR-fids/3e_ihi139930_HD/
- S6_ZIP-File_HD-exchange-NMR-fids/3e_ihi139930_HD/acqu
- S6_ZIP-File_HD-exchange-NMR-fids/3e_ihi139930_HD/acqus
- S6_ZIP-File_HD-exchange-NMR-fids/3e_ihi139930_HD/audita.txt
- S6_ZIP-File_HD-exchange-NMR-fids/3e_ihi139930_HD/fid
- S6_ZIP-File_HD-exchange-NMR-fids/3e_ihi139930_HD/format.temp
- S6_ZIP-File_HD-exchange-NMR-fids/3e_ihi139930_HD/fq1list
- S6_ZIP-File_HD-exchange-NMR-fids/3e_ihi139930_HD/orig
- S6_ZIP-File_HD-exchange-NMR-fids/3e_ihi139930_HD/precom.output
- S6_ZIP-File_HD-exchange-NMR-fids/3e_ihi139930_HD/prosol_History
- S6_ZIP-File_HD-exchange-NMR-fids/3e_ihi139930_HD/pulseprogram
- S6_ZIP-File_HD-exchange-NMR-fids/3e_ihi139930_HD/scon2
- S6_ZIP-File_HD-exchange-NMR-fids/3e_ihi139930_HD/shimvalues
- S6_ZIP-File_HD-exchange-NMR-fids/3e_ihi139930_HD/specpar
- S6_ZIP-File_HD-exchange-NMR-fids/3e_ihi139930_HD/stanprogram5712
- S6_ZIP-File_HD-exchange-NMR-fids/3e_ihi139930_HD/uxnmr.info
- S6_ZIP-File_HD-exchange-NMR-fids/3e_ihi139930_HD/uxnmr.par
- S6_ZIP-File_HD-exchange-NMR-fids/3e_ihi139930_HD/vtc_pid_settings
- S6_ZIP-File_HD-exchange-NMR-fids/5b_ihi140665_HD/
- S6_ZIP-File_HD-exchange-NMR-fids/5b_ihi140665_HD/acqu
- S6_ZIP-File_HD-exchange-NMR-fids/5b_ihi140665_HD/acqus
- S6_ZIP-File_HD-exchange-NMR-fids/5b_ihi140665_HD/audita.txt
- S6_ZIP-File_HD-exchange-NMR-fids/5b_ihi140665_HD/fid
- S6_ZIP-File_HD-exchange-NMR-fids/5b_ihi140665_HD/format.temp
- S6_ZIP-File_HD-exchange-NMR-fids/5b_ihi140665_HD/fq1list
- S6_ZIP-File_HD-exchange-NMR-fids/5b_ihi140665_HD/orig
- S6_ZIP-File_HD-exchange-NMR-fids/5b_ihi140665_HD/precom.output
- S6_ZIP-File_HD-exchange-NMR-fids/5b_ihi140665_HD/prosol_History
- S6_ZIP-File_HD-exchange-NMR-fids/5b_ihi140665_HD/pulseprogram
- S6_ZIP-File_HD-exchange-NMR-fids/5b_ihi140665_HD/scon2
- S6_ZIP-File_HD-exchange-NMR-fids/5b_ihi140665_HD/shimvalues
- S6_ZIP-File_HD-exchange-NMR-fids/5b_ihi140665_HD/specpar
- S6_ZIP-File_HD-exchange-NMR-fids/5b_ihi140665_HD/stanprogram2652
- S6_ZIP-File_HD-exchange-NMR-fids/5b_ihi140665_HD/uxnmr.info
- S6_ZIP-File_HD-exchange-NMR-fids/5b_ihi140665_HD/uxnmr.par
- S6_ZIP-File_HD-exchange-NMR-fids/5b_ihi140665_HD/vtc_pid_settings
- S6_ZIP-File_HD-exchange-NMR-fids/README.txt
