# Supplementary material for: The indole motif is essential for the antitrypanosomal activity of N5-substituted paullones
Source: PLoS One. 2023 Nov 30;18(11):e0292946. doi: 10.1371/journal.pone.0292946 (PMC10688702; doi:10.1371/journal.pone.0292946)
Supplement: S5 File — (ZIP) [file pone.0292946.s005.zip › S6_ZIP-File_HD-exchange-NMR-fids/16_ihi137929_HD/audita.txt]

##TITLE= Audit trail, TOPSPIN		Version 3.2
##JCAMPDX= 5.01
##ORIGIN= Bruker BioSpin GmbH
##OWNER= hsp
$$ D:/u/data/nmr/nmr/ihi137929_pk/4/audita.txt
##AUDIT TRAIL=  $$ (NUMBER, WHEN, WHO, WHERE, PROCESS, VERSION, WHAT)
(   1,<2019-02-13 10:21:05.067 +0100>,<hsp>,<NMR18>,<go>,<TOPSPIN 3.2>,
      <created by zg
	started at 2019-02-13 10:18:27.180 +0100,
	POWCHK enabled, PULCHK disabled,
       configuration hash MD5:
       86 F8 FC 92 3E C4 C5 17 FB B6 AB 8C 55 F2 10 1A
       data hash MD5: 96K
       87 E1 ED 6B 32 41 EB C3 38 9D ED 99 D3 AF 91 B9>)
(   2,<2019-02-13 10:21:14.204 +0100>,<hsp>,<NMR18>,<audit>,<TOPSPIN 3.2>,
      <user comment:
       ICON-NMR User ID: nmr
       data hash MD5: 96K
       87 E1 ED 6B 32 41 EB C3 38 9D ED 99 D3 AF 91 B9>)
##END=

$$ hash MD5
$$ 51 B2 60 BB 87 96 F8 76 9B F5 D3 44 41 43 FE 74
