# Supplementary material for: The indole motif is essential for the antitrypanosomal activity of N5-substituted paullones
Source: PLoS One. 2023 Nov 30;18(11):e0292946. doi: 10.1371/journal.pone.0292946 (PMC10688702; doi:10.1371/journal.pone.0292946)
Supplement: S5 File — (ZIP) [file pone.0292946.s005.zip › S6_ZIP-File_HD-exchange-NMR-fids/16_ihi137929_HD/uxnmr.info]

CONFIGURATION INFORMATION
=========================

Path         : C:/Bruker/TopSpin3.2pl7/conf/instr/av600/uxnmr.info
Date         : Thu Dec 06 07:39:46 2018
Release      : TOPSPIN Version 3.2-pl7
Installed in : C:/Bruker/TopSpin3.2pl7
Host         : NMR18
OS           : Windows 7 (Vs 6.1) Service Pack 1
CPU          : Intel(R) Xeon(R) CPU W3550 @ 3.07GHz (4 cores at 3066 MHz)
User         : hsp
Description  : Avance-AV 600
Location     : 
System       : Avance-AV NMR spectrometer
1H-frequency : 600.13 MHz
Order Number : HH004005
Configured in: C:/Bruker/TopSpin3.2pl7/conf/instr/av600

#--------------------
#  FCU configuration:
#--------------------
board # 1 :
	MEMORY 0x1ff000	(=511 k Words)
	PAL-Version 0x104 = new version (EC level 07 or more)
board # 2 :
	MEMORY 0x1ff000	(=511 k Words)
	PAL-Version 0x104 = new version (EC level 07 or more)
board # 3 :
	MEMORY 0x1ff000	(=511 k Words)
	PAL-Version 0x104 = new version (EC level 07 or more)
board # 4 :
	MEMORY 0x1ff000	(=511 k Words)
	PAL-Version 0x104 = new version (EC level 07 or more)

DRU: AQS DRU-E Z102520/00277 ECL 02.00
- TCP/IP address = 149.236.99.89
- Firmware Version = 150604

Gcu: GCU3_SlowIF

AQS: connected to av600:/dev/tty10
  _Slot_ SBSB _____________________Board_____________________
  Number Addr Type HW-VS FW-VS ID  ECL Name   Description
  -----------------------------------------------------------
     2   0x10 0x42   0x2    AW  R  1.1 REC-1  AQS RXAD600 Z102117/144 ECL 1.1
     3   0x34 0xc0   0x1        X  0.4 REF-1  REF-600 Reference Board for AQS Receiver
     4   0x24 0x18   0x4    BH  S  4.1 SGU-1  AQS SGU600 Z003831/02387 ECL 4.1
     5   0x25 0x18   0x4    BH  S  4.1 SGU-2  AQS SGU600 Z003831/02384 ECL 4.1
     6   0x26 0x18   0x4    BH  S  4.0 SGU-3  AQS SGU600 Z003831/02379 ECL 4.0
     8   0x3c  0x4     0        Y  1.0 ROUT-1 Avance Router 3/5
    21   0x21  0xa     0        P  2.0 PSD-1  Power Supply Distribution Board
    23   0x20 0xc6     0        B  1.1 AQS/2  AQS/2 chassis
    25   0x20  0x7     0        B      MASTER AQS Rack Master
  Logical Receiver/SGU configuration:


Router: 1 Avance-Router

Amplifier Control Board:  connected to av600:/dev/tty20


Amplifiers (ACB configuration):
  RO  Amplifier  Module  Nucleus  Power/W  Switchbox Name PN/SN/FW
   1      1         1        X      300    N  (V=ff) BLAXH2H 300/100/150 W1345080/27/20050420
   2      1         2       1H      100    N  (-""-) BLAXH2H 300/100/150 W1345080/27/20050420
   3      1         3       2H      150    N         BLAXH2H 300/100/150 W1345080/27/20050420
   4      2         1        X      300    N  (V=ff) BLAX 300 W1345069/771/20050420


- Type: BSMS/1
- absolute lockshift frequency =  12123609 Hz
- GAB type = GAB
- GAB current limits = 0.0/X, 0.0/Y, 10.0/Z (in A)

Bruker Automatic Changer: device connected to av600:/dev/tty08
- Capacity: 60 holders
- Firmware: 20040805
- use BACS air  = yes
- BACS sx delay = 10 s
- Sample Rail fast changer mode = no

Lock: device connected to av600:/dev/tty03

Eurotherm VTU: device connected to av600:/dev/tty05

Preamplifiers :
HPPR: - HPPR/2 preamplifier connected to av600:/dev/tty10
    Type      : HPPR/2
    Controller: Application firmware = AQ
                15 LEDs for tuning, 15 LEDs for matching
    Module  1 : 1H LNA
                 PN=Z003462, SN=00421 from 20051123
    Module  2 : XBB19F 2HS
                 PN=Z003506, SN=00445 from 20051103
    Module  3 : 2H
                 PN=Z003473, SN=00424 from 20051124
    Module  4 : 13C
                 PN=Z003524, SN=00308 from 20051202
    Module  5 : 15N
                 PN=Z003530, SN=00212 from 20051130


Frequency generation:
- F1: for SGU
- F2: for SGU
- F3: for SGU
