# Supplementary material for: The indole motif is essential for the antitrypanosomal activity of N5-substituted paullones
Source: PLoS One. 2023 Nov 30;18(11):e0292946. doi: 10.1371/journal.pone.0292946 (PMC10688702; doi:10.1371/journal.pone.0292946)
Supplement: S5 File — (ZIP) [file pone.0292946.s005.zip › S6_ZIP-File_HD-exchange-NMR-fids/1h_ihi143345_HD/audita.txt]

##TITLE= Audit trail, TopSpin 3.6.1
##JCAMPDX= 5.01
##ORIGIN= Bruker BioSpin GmbH
##OWNER= hsp
$$ D:/u/data/nmr/nmr/ihi143345_pk/8/audita.txt
##AUDIT TRAIL=  $$ (NUMBER, WHEN, WHO, WHERE, PROCESS, VERSION, WHAT)
(   1,<2021-01-20 05:11:15.671 +0100>,<hsp>,<nmr2>,<go4>,<TopSpin 3.6.1>,
      <created by zg
	started at 2021-01-20 05:08:54.538 +0100,
	POWCHK enabled, PULCHK disabled,
       configuration hash MD5:
       E1 C5 12 50 66 59 12 83 DC 4E 48 95 71 5D 0F FD
       data hash MD5: 64K
       63 EC CC B4 34 37 7B 60 AC FA A2 C3 B7 DB 69 A0>)
(   2,<2021-01-20 05:11:15.718 +0100>,<hsp>,<nmr2>,<audit>,<TopSpin 3.6.1>,
      <user comment:
       ICON-NMR User ID: nmr
       data hash MD5: 64K
       63 EC CC B4 34 37 7B 60 AC FA A2 C3 B7 DB 69 A0>)
##END=

$$ hash MD5
$$ DA D3 E9 04 F0 D8 A9 F5 5A 58 7C AE C1 29 B3 48
