# Supplementary material for: The indole motif is essential for the antitrypanosomal activity of N5-substituted paullones
Source: PLoS One. 2023 Nov 30;18(11):e0292946. doi: 10.1371/journal.pone.0292946 (PMC10688702; doi:10.1371/journal.pone.0292946)
Supplement: S5 File — (ZIP) [file pone.0292946.s005.zip › S6_ZIP-File_HD-exchange-NMR-fids/1h_ihi143345_HD/shimvalues]

# Wed Jan 20 05:11:15 2021
#$$PROBEIDENTIFIER=Z125869_0056
#$$PROBENAME=CPP BBO 500S1 BB-H&F-05 Z
#$$SHIMID=292722
#
# Active Shim Gradients
#
Z           		-7363           
Z2          		110             
Z3          		473             
Z4          		-287            
Z5          		-3              
Z6          		1410            
Z7          		-1028           
Z8          		9737            
X           		-116            
XZ          		-89             
XZ2         		2981            
XZ3         		-4429           
XZ4         		-3852           
XZ5         		2504            
Y           		2106            
YZ          		3537            
YZ2         		-731            
YZ3         		-2564           
YZ4         		-4213           
YZ5         		11041           
XY          		348             
XYZ         		-3794           
XYZ2        		2593            
XYZ3        		3533            
XYZ4        		-7895           
XYZ5        		0               
(X2-Y2)     		-1386           
(X2-Y2)Z    		-1295           
(X2-Y2)Z2   		374             
(X2-Y2)Z3   		-2940           
(X2-Y2)Z4   		3008            
(X2-Y2)Z5   		0               
X3          		-9523           
X3Z         		-12780          
Y3          		5467            
Y3Z         		313             
#
# Lock Parameter
#
FIELD		4333.668
LOCKPHASE		217.600 
LOCKPOWER		-20.000 
LOCKGAIN		106.473 
LOCKDC		-75.000 
LOCKSHIFT		2.500   
LOOPGAIN		5.000   
LOOPTIME		0.250   
LOOPFILTER		500.000 
#
IEEE64_VERSION_CODE 1
#
# Shim currents 
#
SHIM_SETTING [1 ]  -3664.22071224  
SHIM_SETTING [2 ]  -4850.82101733  
SHIM_SETTING [3 ]  642.74743332    
SHIM_SETTING [4 ]  8563.83740383   
SHIM_SETTING [5 ]  -4582.52839132  
SHIM_SETTING [6 ]  -3982.39003355  
SHIM_SETTING [7 ]  9610.95652967   
SHIM_SETTING [8 ]  10887.75272183  
SHIM_SETTING [9 ]  1161.11940442   
SHIM_SETTING [10]  838.90712590    
SHIM_SETTING [11]  0.00000000      
SHIM_SETTING [12]  5153.89200000   
SHIM_SETTING [13]  5780.43600000   
SHIM_SETTING [14]  1579.49100000   
SHIM_SETTING [15]  -2690.38100000  
SHIM_SETTING [16]  3758.62700000   
SHIM_SETTING [17]  6756.06900000   
SHIM_SETTING [18]  -3134.98600000  
SHIM_SETTING [19]  -4567.96000000  
SHIM_SETTING [20]  -3283.88200000  
SHIM_SETTING [21]  -2593.42300000  
SHIM_SETTING [22]  4340.46300000   
SHIM_SETTING [23]  -3721.34200000  
SHIM_SETTING [24]  -5613.73500000  
SHIM_SETTING [25]  -1703.99600000  
SHIM_SETTING [26]  4755.35500000   
SHIM_SETTING [27]  -10817.18800000 
SHIM_SETTING [28]  3659.32100000   
SHIM_SETTING [29]  -3536.67600000  
SHIM_SETTING [30]  -8907.94300000  
SHIM_SETTING [31]  13516.19900000  
SHIM_SETTING [32]  -6442.30600000  
SHIM_SETTING [33]  -2029.90300000  
SHIM_SETTING [34]  337.34900000    
SHIM_SETTING [35]  1435.28300000   
SHIM_SETTING [36]  11252.09700000  
SHIM_SETTING [37]  -11879.93400000 
SHIM_SETTING [38]  7830.73500000   
SHIM_SETTING [39]  67.00700000     
SHIM_SETTING [40]  0.00000000      
