# Supplementary material for: The indole motif is essential for the antitrypanosomal activity of N5-substituted paullones
Source: PLoS One. 2023 Nov 30;18(11):e0292946. doi: 10.1371/journal.pone.0292946 (PMC10688702; doi:10.1371/journal.pone.0292946)
Supplement: S5 File — (ZIP) [file pone.0292946.s005.zip › S6_ZIP-File_HD-exchange-NMR-fids/1h_ihi143345_HD/uxnmr.info]

CONFIGURATION INFORMATION
=========================

Path         : C:/Bruker/TopSpin3.6.1/conf/instr/AVIIIHD500/uxnmr.info
Date         : Mon Nov 09 16:54:58 2020
Release      : TopSpin 3.6.1
Installed in : C:/Bruker/TopSpin3.6.1
Host         : NMR2
OS           : Windows 7 (Vs 6.1) Service Pack 1
CPU          : Intel(R) Xeon(R) CPU E5-1620 v3 @ 3.50GHz (8 cores at 3491 MHz with Hyperthreading)
User         : hsp
System       : Avance III HD 500 NMR spectrometer
1H-frequency : 500.32 MHz
Description  : CABINET 500 HD OB
Bruker Order : 10220646
Configured in: NMR2:C:/Bruker/TopSpin3.6.1/conf/instr/AVIIIHD500

IPSO: connected to spectrometer subnet
- TCP/IP address = 149.236.99.252
 - IPSO type: AQS
- Tctrl : 1
- Fctrls: 3
- Gctrl1: without digital preemphasis
- Rctrl : 1
- FREDs : none
- DPP : none

DRU1: AQS DRU-E Z102520/05230 ECL 07.00
- TCP/IP address = 149.236.99.89
- Firmware Version = 170619
- DRU1 controls AQS-Rack and HPPR/2

AQS: connected to 149.236.99.89:/dev/tty10
  _Slot_ SBSB _____________________Board_____________________
  Number Addr Type HW-VS FW-VS ID  ECL Name   Description
  -----------------------------------------------------------
     2   0x10 0x43   0x5    CD  R  0.4 REC-1  AQS RXAD/2 600 Z130588/2699 ECL 00.04
     3   0x34 0xd6   0x1        X  5.1 REF-1  REF/3-600 Reference Board for AQS/3 Receiver
     4   0x24 0x32     0        S  3.2 SGU-1  AQS SGU/3 600 (2CH) Z117129/03110 ECL 03.02 FPGA-Vs=20131031
     5   0x26 0x32     0        S  3.2 SGU-2  AQS SGU/3 600 (2CH) Z117129/03111 ECL 03.02 FPGA-Vs=20131031
    13   0xa0 0x93     0        V  0.1 PS-1   
    14   0xa1 0x91     0        V  1.2 PS-2   AQS PSM-D Power Supply Module
    --   0x20 0xd8     0        B  2.0 MASTER AQS/3+ Chassis
     1   0x20  0x7     0        B      MASTER AQS Rack Master
  Logical Receiver/SGU configuration:


Router: none installed


Transmitters at the spectrometer subnet:
----------------------------------------
BLA_W1345098_0269 W1345098/0269 ECL 21:
- TCP/IP address = 149.236.99.254
- Firmware VS    = 20120627
- Amplifier      = BLAXH500/100 E 200-600MHZ INR: W1345098/0269 ECL 21
- Router         = BLMMR32 RF AMPLIFIER MODULE: W1345204/005591 ECL 21
- Controller     = BLA CONTROL BOARD 6 2CH: W1522050/011395 ECL 60
- QNP-Accessory  : 1 X-input and 1 H-input
BLA_W1345093_1132 W1345093/1132 ECL 12:
- TCP/IP address = 149.236.99.253
- Firmware VS    = 20120627
- Amplifier      = BLAX500 E 6-365MHZ INR: W1345093/1132 ECL 12
- Router         = BLMMR31 RF AMPLIFIER MODULE: W1345212/005382 ECL 21
- Controller     = BLA CONTROL BOARD 6 2CH: W1522050/011330 ECL 60
LTRX Z109889/00950 ECL 03.01:
- TCP/IP address = 149.236.99.21
- Amplifier      = BSMS/2 LOCK TRANSCEIVER 500: Z109889/00950 ECL 03.01

BSMS: BSMS/2 connected to ethernet
- TCP/IP address = 149.236.99.21
- ELCB firmware version = 20191111
- GAB current limits = 0.0/X, 0.0/Y, 10.0/Z (in A)
- SCB channels = 40
- Shim System = BOSS3-SB
- L-TRX = BSMS/2 LOCK TRANSCEIVER 500: Z109889/00950 ECL 03.01
- Lock: on L-TRX board
- VTU_SPB = BSMS/2 SPB SENSOR & PNEUMATIC BD: Z115191/02224 ECL 04.00
- VTU_VPSB1 = BSMS/2 VARIABLE POWER SUPPLY BD: Z115193/03701 ECL 01.05

VTU: in BSMS/2 connected to ethernet
- TCP/IP address = 149.236.99.21

Bruker Automatic Changer: device connected to 149.236.99.252:/dev/tty04
  Error in communication with sample changer: NL 1: 99 103.310.074:BSMS Lift air control not supported
  Using 60 as default for number of holders
- Capacity: 60 holders (assumed)

Prodigy Control Unit: LNP PRODIGY UNIT Z127349/432
- TCP/IP address   = 149.236.99.250

Sample Changers at the spectrometer subnet:
-------------------------------------------------
Sample Changer 1: BACS2_H15000-01_838
- TCP/IP address   = 149.236.99.64
- Protocol types   = SOAP

Preamplifiers :
HPPR2: - HPPR/2 preamplifier connected to 149.236.99.89:/dev/tty10
    Type      : HPPR/2
    Controller: Cover/2, with DRU Application firmware = c.
                no LED display for tuning and matching
    Module  1 : HPLNA 19F1H (virtual 50 Ohm reference: 100.1%/0.0deg, reflection meter)
                PN=Z103204, SN=00816 from 20160517
    Module  2 : 2H
                PN=Z003472, SN=01663 from 20160520
    Module  3 : XBB19F 2HS
                PN=Z003505, SN=01918 from 20160513
    Module  4 : XBB19F 2HP
                PN=Z102026, SN=00216 from 20160407


Gradient Controller cable connections
--------------------------------------------------------------------
GCtrl1: connected to GAB in BSMS

RF cable connections (detected)
--------------------------------------------------------------------
SGU1 NORM output -> input 1 of transmitter 1 (BLAXH500/100 E 200-600MHZ INR W1345098/0269 at TCP/IP 149.236.99.254)
SGU1 AUX  output -> input 2 of transmitter 2 (BLAX500 E 6-365MHZ INR W1345093/1132 at TCP/IP 149.236.99.253)
SGU2 NORM output -> input 2 of transmitter 1 (BLAXH500/100 E 200-600MHZ INR W1345098/0269 at TCP/IP 149.236.99.254)
SGU2 AUX  output -> TUNE signal input of HPPR
SGU3 NORM output -> input 1 of transmitter 2 (BLAX500 E 6-365MHZ INR W1345093/1132 at TCP/IP 149.236.99.253)
SGU3 AUX  output -> input 1 of transmitter 3 (BSMS/2 LOCK TRANSCEIVER 500 Z109889/00950 at TCP/IP 149.236.99.21)

Blanking cable connections (detected)
--------------------------------------------------------------------
transmitter 1 = BLAXH500/100 E 200-600MHZ INR W1345098/0269 at TCP/IP 149.236.99.254:
- amplifier 1H-100W uses blanking 2
- amplifier X-500W uses blanking 1

transmitter 2 = BLAX500 E 6-365MHZ INR W1345093/1132 at TCP/IP 149.236.99.253:
- amplifier X-500W uses blanking 4

transmitter 3 = BSMS/2 LOCK TRANSCEIVER 500 Z109889/00950 at TCP/IP 149.236.99.21:
- amplifier 2H-5W uses blanking 7


Switchbox (3 outputs: X / F / H) routing
--------------------------------------------------------------------
transmitter 1 = BLAXH500/100 E 200-600MHZ INR W1345098/0269 at TCP/IP 149.236.99.254:
- amplifier X-500W at blanking 1 can be routed to switchbox output 1 = X and output 2 = F
- amplifier 1H-100W at blanking 2 can be routed to switchbox output 1 = X, output 2 = F and output 3 = H
