# Supplementary material for: The indole motif is essential for the antitrypanosomal activity of N5-substituted paullones
Source: PLoS One. 2023 Nov 30;18(11):e0292946. doi: 10.1371/journal.pone.0292946 (PMC10688702; doi:10.1371/journal.pone.0292946)
Supplement: S5 File — (ZIP) [file pone.0292946.s005.zip › S6_ZIP-File_HD-exchange-NMR-fids/2q_ihi138586_HD/audita.txt]

##TITLE= Audit trail, TOPSPIN		Version 3.2
##JCAMPDX= 5.01
##ORIGIN= Bruker BioSpin GmbH
##OWNER= hsp
$$ D:/u/data/nmr/nmr/ihi138586_pk/4/audita.txt
##AUDIT TRAIL=  $$ (NUMBER, WHEN, WHO, WHERE, PROCESS, VERSION, WHAT)
(   1,<2019-04-26 23:22:30.547 +0200>,<hsp>,<NMR18>,<go>,<TOPSPIN 3.2>,
      <created by zg
	started at 2019-04-26 23:19:52.554 +0200,
	POWCHK enabled, PULCHK disabled,
       configuration hash MD5:
       86 F8 FC 92 3E C4 C5 17 FB B6 AB 8C 55 F2 10 1A
       data hash MD5: 96K
       50 F5 C6 D3 70 02 DB 6A 88 C7 10 0D 00 23 73 D8>)
(   2,<2019-04-26 23:22:40.623 +0200>,<hsp>,<NMR18>,<audit>,<TOPSPIN 3.2>,
      <user comment:
       ICON-NMR User ID: nmr
       data hash MD5: 96K
       50 F5 C6 D3 70 02 DB 6A 88 C7 10 0D 00 23 73 D8>)
##END=

$$ hash MD5
$$ 00 AC B2 56 A4 40 D0 5E 90 D1 04 8E 22 DF 5C 1E
