# Supplementary material for: The indole motif is essential for the antitrypanosomal activity of N5-substituted paullones
Source: PLoS One. 2023 Nov 30;18(11):e0292946. doi: 10.1371/journal.pone.0292946 (PMC10688702; doi:10.1371/journal.pone.0292946)
Supplement: S5 File — (ZIP) [file pone.0292946.s005.zip › S6_ZIP-File_HD-exchange-NMR-fids/2r_ihi137661_HD/orig]

TU Braunschweig NMR-Labor d. Chem. Institute
Kunde Ihnatenko
Substanz-Code KuIna 032
Exp. 1H
