# Supplementary material for: The indole motif is essential for the antitrypanosomal activity of N5-substituted paullones
Source: PLoS One. 2023 Nov 30;18(11):e0292946. doi: 10.1371/journal.pone.0292946 (PMC10688702; doi:10.1371/journal.pone.0292946)
Supplement: S5 File — (ZIP) [file pone.0292946.s005.zip › S6_ZIP-File_HD-exchange-NMR-fids/2r_ihi137661_HD/vtc_pid_settings]

VTC_REG_PID_SET_CH1=\
<pid_settings type="probehead">
   <standard_pid proportional="1.085" integral="65.190" differential="10.865" />
   <temperature selftune="297.940" min="247.940" max="347.940" />
   <vta type="4" sensor="1" connected_sensors="1" />
   <gasflow selftune="535.000" min="481.500" max="588.500" />
   <bcu_chiller type="1" selftune="1" min="0" max="1000" />
   <pics checksum="" name=" CPP BBO 500S1 BB-H&amp;F-05 Z" />
   <checksum value="22A68002" />
</pid_settings>
