# Supplementary material for: The indole motif is essential for the antitrypanosomal activity of N5-substituted paullones
Source: PLoS One. 2023 Nov 30;18(11):e0292946. doi: 10.1371/journal.pone.0292946 (PMC10688702; doi:10.1371/journal.pone.0292946)
Supplement: S5 File — (ZIP) [file pone.0292946.s005.zip › S6_ZIP-File_HD-exchange-NMR-fids/2u_ihi137764_HD/audita.txt]

##TITLE= Audit trail, TopSpin 3.5 pl 6
##JCAMPDX= 5.01
##ORIGIN= Bruker BioSpin GmbH
##OWNER= hsp
$$ D:/u/data/nmr/nmr/ihi137764_pk/9/audita.txt
##AUDIT TRAIL=  $$ (NUMBER, WHEN, WHO, WHERE, PROCESS, VERSION, WHAT)
(   1,<2019-01-29 19:59:56.868 +0100>,<hsp>,<nmr2>,<go4>,<TopSpin 3.5.6>,
      <created by zg
	started at 2019-01-29 19:57:35.943 +0100,
	POWCHK enabled, PULCHK disabled,
       configuration hash MD5:
       9E 97 E0 31 7E 22 1C C0 36 9C 05 0C B5 97 42 BD
       data hash MD5: 64K
       F9 D1 6D 45 47 C2 16 E6 D5 03 77 F0 27 39 DD CB>)
(   2,<2019-01-29 19:59:56.930 +0100>,<hsp>,<nmr2>,<audit>,<TopSpin 3.5.6>,
      <user comment:
       ICON-NMR User ID: nmr
       data hash MD5: 64K
       F9 D1 6D 45 47 C2 16 E6 D5 03 77 F0 27 39 DD CB>)
##END=

$$ hash MD5
$$ FB E1 C5 06 46 6A 3D EC 15 4E C3 78 23 AF 81 66
