# Supplementary material for: The indole motif is essential for the antitrypanosomal activity of N5-substituted paullones
Source: PLoS One. 2023 Nov 30;18(11):e0292946. doi: 10.1371/journal.pone.0292946 (PMC10688702; doi:10.1371/journal.pone.0292946)
Supplement: S5 File — (ZIP) [file pone.0292946.s005.zip › S6_ZIP-File_HD-exchange-NMR-fids/2u_ihi137764_HD/shimvalues]

# Tue Jan 29 19:59:56 2019
#$$PROBEIDENTIFIER=Z125869_0056
#$$PROBENAME=CPP BBO 500S1 BB-H&F-05 Z
#$$SHIMID=292722
#
# Active Shim Gradients
#
Z           		-7182           
Z2          		157             
Z3          		622             
Z4          		-350            
Z5          		-201            
Z6          		1410            
Z7          		-1028           
Z8          		9737            
X           		-146            
XZ          		-155            
XZ2         		2946            
XZ3         		-4418           
XZ4         		-3805           
XZ5         		2406            
Y           		1975            
YZ          		3355            
YZ2         		-769            
YZ3         		-2423           
YZ4         		-4258           
YZ5         		10948           
XY          		770             
XYZ         		-3881           
XYZ2        		560             
XYZ3        		4472            
XYZ4        		-108            
XYZ5        		0               
(X2-Y2)     		-1373           
(X2-Y2)Z    		-1278           
(X2-Y2)Z2   		-329            
(X2-Y2)Z3   		-2615           
(X2-Y2)Z4   		5832            
(X2-Y2)Z5   		0               
X3          		-9765           
X3Z         		-13268          
Y3          		5464            
Y3Z         		305             
#
# Lock Parameter
#
FIELD		4355.462
LOCKPHASE		209.500 
LOCKPOWER		-20.000 
LOCKGAIN		102.012 
LOCKDC		-75.000 
LOCKSHIFT		2.500   
LOOPGAIN		5.000   
LOOPTIME		0.250   
LOOPFILTER		500.000 
#
IEEE64_VERSION_CODE 1
#
# Shim currents 
#
SHIM_SETTING [1 ]  -3570.67270063  
SHIM_SETTING [2 ]  -4813.26810054  
SHIM_SETTING [3 ]  631.12952264    
SHIM_SETTING [4 ]  8609.12460385   
SHIM_SETTING [5 ]  -4771.10370780  
SHIM_SETTING [6 ]  -3831.56288888  
SHIM_SETTING [7 ]  9491.13892249   
SHIM_SETTING [8 ]  10921.63629268  
SHIM_SETTING [9 ]  1115.95891701   
SHIM_SETTING [10]  859.85258066    
SHIM_SETTING [11]  0.00000000      
SHIM_SETTING [12]  5158.52300000   
SHIM_SETTING [13]  5768.86700000   
SHIM_SETTING [14]  1698.78300000   
SHIM_SETTING [15]  -2814.70100000  
SHIM_SETTING [16]  3815.50000000   
SHIM_SETTING [17]  6638.07900000   
SHIM_SETTING [18]  -3125.25800000  
SHIM_SETTING [19]  -4637.73400000  
SHIM_SETTING [20]  -3149.14600000  
SHIM_SETTING [21]  -1719.81900000  
SHIM_SETTING [22]  4699.96000000   
SHIM_SETTING [23]  -6211.46300000  
SHIM_SETTING [24]  -7716.55000000  
SHIM_SETTING [25]  846.01200000    
SHIM_SETTING [26]  6647.58300000   
SHIM_SETTING [27]  -11171.00500000 
SHIM_SETTING [28]  3389.11800000   
SHIM_SETTING [29]  3682.35600000   
SHIM_SETTING [30]  -3526.88800000  
SHIM_SETTING [31]  13205.51100000  
SHIM_SETTING [32]  -6538.74000000  
SHIM_SETTING [33]  430.03700000    
SHIM_SETTING [34]  1585.78400000   
SHIM_SETTING [35]  -5095.55800000  
SHIM_SETTING [36]  6031.53100000   
SHIM_SETTING [37]  -11939.19600000 
SHIM_SETTING [38]  7720.31000000   
SHIM_SETTING [39]  253.87000000    
SHIM_SETTING [40]  0.00000000      
