# Supplementary material for: The indole motif is essential for the antitrypanosomal activity of N5-substituted paullones
Source: PLoS One. 2023 Nov 30;18(11):e0292946. doi: 10.1371/journal.pone.0292946 (PMC10688702; doi:10.1371/journal.pone.0292946)
Supplement: S5 File — (ZIP) [file pone.0292946.s005.zip › S6_ZIP-File_HD-exchange-NMR-fids/2v_ihi138969_HD/audita.txt]

##TITLE= Audit trail, TOPSPIN		Version 3.2
##JCAMPDX= 5.01
##ORIGIN= Bruker BioSpin GmbH
##OWNER= hsp
$$ D:/u/data/nmr/nmr/ihi138969_pk/7/audita.txt
##AUDIT TRAIL=  $$ (NUMBER, WHEN, WHO, WHERE, PROCESS, VERSION, WHAT)
(   1,<2019-07-25 10:08:32.291 +0200>,<hsp>,<NMR18>,<go>,<TOPSPIN 3.2>,
      <created by zg
	started at 2019-07-25 10:05:54.359 +0200,
	POWCHK enabled, PULCHK disabled,
       configuration hash MD5:
       86 F8 FC 92 3E C4 C5 17 FB B6 AB 8C 55 F2 10 1A
       data hash MD5: 96K
       6D 2A 5A 6B 9D 3E BF B5 CE 17 BD B1 6B E1 31 1D>)
(   2,<2019-07-25 10:08:41.865 +0200>,<hsp>,<NMR18>,<audit>,<TOPSPIN 3.2>,
      <user comment:
       ICON-NMR User ID: nmr
       data hash MD5: 96K
       6D 2A 5A 6B 9D 3E BF B5 CE 17 BD B1 6B E1 31 1D>)
##END=

$$ hash MD5
$$ D7 38 C2 7B 23 2E 64 63 7D FF 87 40 2B DE D2 0D
