# Supplementary material for: The indole motif is essential for the antitrypanosomal activity of N5-substituted paullones
Source: PLoS One. 2023 Nov 30;18(11):e0292946. doi: 10.1371/journal.pone.0292946 (PMC10688702; doi:10.1371/journal.pone.0292946)
Supplement: S5 File — (ZIP) [file pone.0292946.s005.zip › S6_ZIP-File_HD-exchange-NMR-fids/3e_ihi139930_HD/specpar]

##TITLE= Parameter file, TopSpin 3.6.1
##JCAMPDX= 5.0
##DATATYPE= Parameter Values
##NPOINTS= 27831	$$ modification sequence number
##ORIGIN= Bruker BioSpin GmbH
##OWNER= root
$$ 2019-05-24 12:58:57.037 +0200  hsp@nmr2
$$ C:/Bruker/TopSpin3.6.1/conf/instr/AVIIIHD500/specpar
$$ process C:\Bruker\TopSpin3.6.1\prog\mod\hconfserver.exe
##$ANCIEN= (0..7)
0 0 0 0 0 0 0 0
##$BF1= 100.13
##$BF2= 100.13
##$BF3= 100.13
##$DEC= 1
##$DECB= 1
##$DEF19F= yes
##$DEFRSEL= yes
##$HPMOD= (0..7)
0 0 0 0 0 0 0 0
##$HPPRECH= (0..15)
-1 -1 -1 -1 -1 -1 -1 -1 -1 -1 -1 -1 -1 -1 -1 -1
##$HPSELECT= no
##$LOCSW19F= -1
##$LOCSW2H= -1
##$NUC1= 1
##$NUC2= 44
##$NUC3= 0
##$NUC4= 0
##$NUC5= 0
##$NUC6= 0
##$NUC7= 0
##$NUC8= 0
##$NUCARR= (0..123)
500.32 500.32 76.802166248 533.661194717 381.138652723 73.627521475 194.44334915
70.304030802 53.752669706 160.522538 125.805565 36.154709214 50.716205
67.825665 470.77114 39.496741747 132.34414608 30.627764232 130.367676949
99.399509 202.533223 38.4045632 49.020898309 40.80472332 23.346797394 12.814721176
33.671681093 121.53646859 28.20571 28.21323 49.883449989 131.59891 28.280567987
124.025415498 16.19925089 118.711296637 44.708850363 132.662214514 142.109356818
31.30403677 120.083574333 152.581109453 17.452737608 85.667862365 95.418594
26.10530671 125.350072736 135.119010858 19.25031232 48.305610818 163.706975453
21.68297823 24.516670634 46.511238154 122.459173744 32.605484163 33.289766824
112.613656643 23.040491483 25.823361381 15.94243163 22.89514352 20.252048021
23.282556306 106.145289536 111.03689316 109.398745416 109.633265413 163.698444997
178.275318229 186.57249 119.729462846 64.837554494 130.932453174 157.849804261
100.101453955 139.139922595 41.245985547 65.622681654 49.704075262 55.60020137
66.01372176 70.673407051 153.197984 27.26744 16.810752 20.863344 17.211008
124.379552 54.935136 15.359824 20.162896 120.276928 17.211008 24.115424
106.768288 14.409216 41.476528 87.552527779 24.1204272 57.0564928 40.6810192
20.0478224 12.5930544 59.98636672 20.845267438 112.69507872 113.83080512
11.418958459 38.85184928 8.5954976 9.3609872 107.55271 8.6505328 89.61142463
33.079072066 285.79879424 288.603778282 104.669941 80.397861722 9.21289248
18.161616 100 100
##$NUCOFFS= (0..127)
<1H> <13C> <15N> <31P> <19F> <2H> <11B> <29Si> <119Sn> <195Pt> <6Li> <7Li>
<77Se> <45Sc> <71Ga> <73Ge> <> <> <> <> <> <> <> <> <> <> <> <> <> <> <>
<> <> <> <> <> <> <> <> <> <> <> <> <> <> <> <> <> <> <> <> <> <> <> <>
<> <> <> <> <> <> <> <> <> <> <> <> <> <> <> <> <> <> <> <> <> <> <> <>
<> <> <> <> <> <> <> <> <> <> <> <> <> <> <> <> <> <> <> <> <> <> <> <>
<> <> <> <> <> <> <> <> <> <> <> <> <> <> <> <> <> <> <> <> <> <> <> <>
<>
##$OBS= 1
##$OFFS= (0..127)
2101.37 0 0 0 0 0 0 0 0 -2000 0 0 0 0 0 0 0 0 0 0 0 0 0 0 0 0 0 0 0 0 0
0 0 0 0 0 0 0 0 0 0 0 0 0 0 0 0 0 0 0 0 0 0 0 0 0 0 0 0 0 0 0 0 0 0 0 0
0 0 0 0 0 0 0 0 0 0 0 0 0 0 0 0 0 0 0 0 0 0 0 0 0 0 0 0 0 0 0 0 0 0 0 0
0 0 0 0 0 0 0 0 0 0 0 0 0 0 0 0 0 0 0 0 0 0 0 0 0
##$OFFSF= (0..7)
0 0 0 0 0 0 0 0
##$OFFSH= (0..7)
0 0 0 0 0 0 0 0
##$OFFSX= (0..7)
0 0 0 0 0 0 0 0
##$OFFSXAS= (0..7)
0 0 0 0 0 0 0 0
##$OFSF1= 0
##$OFSF2= 0
##$OFSH1= 0
##$OFSH2= 0
##$OFSH3= 0
##$OFSX1= 0
##$OFSX2= 0
##$OFSY= 0
##$PACOIL= (0..15)
0 0 0 0 0 0 0 0 0 0 0 0 0 0 0 0
##$PRECHAN= (0..15)
-1 2 -1 0 3 1 -1 -1 -1 -1 -1 -1 -1 -1 -1 -1
##$RECPRE= (0..15)
-1 0 -1 -1 -1 -1 -1 -1 -1 -1 -1 -1 -1 -1 -1 -1
##$RECPRFX= (0..15)
1 0 0 0 0 0 0 0 0 0 0 0 0 0 0 0
##$RECSEL= (0..15)
0 0 0 1 0 0 0 0 0 0 0 0 0 0 0 0
##$SELREC= (0..9)
0 0 0 0 0 0 0 0 0 0
##$SFO1= 500.323002
##$SFO2= 95.418594
##$SFO3= 500.32
##$SFO4= 500.323002
##$SFO5= 500.323002
##$SFO6= 500.323002
##$SFO7= 500.323002
##$SFO8= 500.323002
##$TY= (0..123)
0 0 0 0 0 0 0 0 0 0 0 0 0 0 0 0 0 0 0 0 0 0 0 0 0 0 0 0 0 0 0 0 0 0 0 0
0 0 0 0 0 0 0 0 0 0 0 0 0 0 0 0 0 0 0 0 0 0 0 0 0 0 0 0 0 0 0 0 0 0 0 0
0 0 0 0 0 0 0 0 0 0 0 0 0 0 0 0 0 0 0 0 0 0 0 0 0 0 0 0 0 0 0 0 0 0 0 0
0 0 0 0 0 0 0 0 0 0 0 0 0 0 0 0
##END=
